# Supplementary material for: Cancer-associated fibroblast subtype signature gene predicts survival and immunotherapy response in sarcoma
Source: PLoS One. 2026 Jul 20;21(7):e0353369. doi: 10.1371/journal.pone.0353369 (PMC13384308; doi:10.1371/journal.pone.0353369)
Supplement: S1 Table — (XLSX) [file pone.0353369.s002.xlsx]

## Sheet: PRIMARY_CAF
gene	p_val	avg_log2FC	pct.1	pct.2	p_val_adj	cluster
SPP1	0	4.44532	0.779	0.568	0	myoCAF
MMP13	0	4.05449	0.584	0.112	0	myoCAF
IFI27	0	3.09036	0.682	0.245	0	myoCAF
FN1	0	2.35816	0.867	0.559	0	myoCAF
SERPINF1	0	2.35658	0.755	0.345	0	myoCAF
SFRP4	0	2.09145	0.422	0.11	0	myoCAF
ISG15	0	1.97946	0.75	0.544	0	myoCAF
SERPING1	0	1.97382	0.555	0.031	0	myoCAF
IFI6	0	1.92144	0.702	0.488	0	myoCAF
RPS4Y1	0	1.73092	0.21	0.002	0	myoCAF
S100A4	0	1.7029	0.933	0.746	0	myoCAF
MMP9	0	1.69956	0.746	0.377	0	myoCAF
THBS2	0	1.65639	0.414	0.032	0	myoCAF
ENPP1	0	1.60226	0.364	0.038	0	myoCAF
ADIRF	0	1.55874	0.437	0.13	0	myoCAF
TIMP3	0	1.55544	0.524	0.27	0	myoCAF
CTSK	0	1.54946	0.757	0.406	0	myoCAF
C1S	0	1.53098	0.475	0.071	0	myoCAF
AEBP1	0	1.52535	0.594	0.229	0	myoCAF
CTGF	0	1.50466	0.437	0.153	0	myoCAF
ANKH	0	1.50349	0.464	0.111	0	myoCAF
SLC29A1	0	1.49359	0.457	0.095	0	myoCAF
ACP5	0	1.44943	0.666	0.296	0	myoCAF
C1R	0	1.42374	0.516	0.206	0	myoCAF
IBSP	0	1.38864	0.768	0.542	0	myoCAF
SERPINE2	0	1.37701	0.543	0.278	0	myoCAF
IFITM3	0	1.37361	0.927	0.871	0	myoCAF
BST2	0	1.34166	0.611	0.386	0	myoCAF
PRDX2	0	1.3333	0.546	0.101	0	myoCAF
COL6A3	0	1.33051	0.626	0.402	0	myoCAF
FGF7	0	1.33032	0.322	0.004	0	myoCAF
OLFML2B	0	1.32116	0.601	0.273	0	myoCAF
NNMT	0	1.27345	0.702	0.449	0	myoCAF
FXYD6	0	1.19876	0.488	0.112	0	myoCAF
SRPX	0	1.18173	0.533	0.246	0	myoCAF
IFITM2	0	1.17532	0.746	0.512	0	myoCAF
NEAT1	0	1.16787	0.74	0.536	0	myoCAF
COL18A1	0	1.15528	0.379	0.092	0	myoCAF
HLA-A	0	1.1466	0.894	0.808	0	myoCAF
B2M	0	1.13829	0.983	0.983	0	myoCAF
CD59	0	1.11275	0.63	0.292	0	myoCAF
MYL12A	0	1.10864	0.853	0.658	0	myoCAF
FBN1	0	1.10337	0.364	0.08	0	myoCAF
HLA-B	0	1.08513	0.856	0.705	0	myoCAF
SRGN	0	1.06502	0.553	0.188	0	myoCAF
IFI44L	0	1.03121	0.311	0.07	0	myoCAF
ATP5MD	0	1.03121	0.817	0.538	0	myoCAF
TNFSF10	0	0.98935	0.233	0.024	0	myoCAF
FGFR1	0	0.965557	0.539	0.295	0	myoCAF
HLA-C	0	0.943226	0.854	0.706	0	myoCAF
COL1A2	0	0.940661	0.969	0.931	0	myoCAF
YBX3	0	0.922447	0.333	0.069	0	myoCAF
RPL22L1	0	0.921701	0.452	0.152	0	myoCAF
RPS27L	0	0.919145	0.844	0.672	0	myoCAF
CCND1	0	0.905035	0.358	0.05	0	myoCAF
RCN3	0	0.892813	0.663	0.425	0	myoCAF
CYBA	0	0.867367	0.795	0.515	0	myoCAF
CYP1B1	0	0.853934	0.205	0.013	0	myoCAF
CAVIN3	0	0.835425	0.626	0.396	0	myoCAF
PPIC	0	0.816707	0.691	0.501	0	myoCAF
MALAT1	0	0.797189	0.991	0.997	0	myoCAF
C4orf48	0	0.782074	0.425	0.156	0	myoCAF
ITM2B	0	0.781584	0.871	0.746	0	myoCAF
DSTN	0	0.724107	0.889	0.767	0	myoCAF
SMOC1	0	0.722953	0.212	0.002	0	myoCAF
ATP6V0E1	0	0.709772	0.793	0.595	0	myoCAF
MMP23B	0	0.677261	0.225	0.007	0	myoCAF
CD200	0	0.636748	0.22	0.007	0	myoCAF
COX7C	0	0.630002	0.892	0.777	0	myoCAF
CTSZ	0	0.597834	0.52	0.221	0	myoCAF
RPL30	0	0.588595	0.958	0.985	0	myoCAF
RPL36	0	0.580612	0.977	0.952	0	myoCAF
SELENOW	3.57601e-307	0.702685	0.635	0.385	8.60887e-303	myoCAF
CD151	3.27686e-302	0.695162	0.641	0.404	7.88872e-298	myoCAF
POSTN	5.5785e-302	1.49982	0.604	0.405	1.34297e-297	myoCAF
COL8A1	1.65837e-301	0.793845	0.277	0.056	3.99235e-297	myoCAF
CCPG1	2.29064e-300	0.752538	0.53	0.277	5.51449e-296	myoCAF
MYL12B	1.68568e-298	0.567235	0.799	0.641	4.0581e-294	myoCAF
RCN1	8.45538e-298	0.779515	0.528	0.287	2.03555e-293	myoCAF
KLK4	1.1281e-296	0.729099	0.27	0.054	2.71579e-292	myoCAF
IFI35	1.5043e-290	0.634311	0.271	0.056	3.62145e-286	myoCAF
GSTO1	6.12969e-290	0.619699	0.612	0.358	1.47566e-285	myoCAF
BMP8B	7.97649e-288	0.596038	0.229	0.031	1.92026e-283	myoCAF
HLA-E	9.85304e-286	0.596206	0.544	0.282	2.37202e-281	myoCAF
SDC2	1.15132e-285	0.656229	0.809	0.698	2.77168e-281	myoCAF
H3F3A	1.73848e-285	0.538257	0.907	0.845	4.18521e-281	myoCAF
C1QTNF1	2.33154e-283	0.607405	0.348	0.104	5.61295e-279	myoCAF
COL6A2	5.01319e-279	0.949023	0.754	0.629	1.20688e-274	myoCAF
TNFAIP6	2.43981e-278	0.779711	0.296	0.079	5.8736e-274	myoCAF
TMEM167A	8.83268e-275	0.675033	0.594	0.36	2.12638e-270	myoCAF
COL12A1	5.32214e-271	1.23255	0.489	0.252	1.28125e-266	myoCAF
MRC2	2.37165e-262	0.749947	0.45	0.212	5.70951e-258	myoCAF
SULF1	5.26123e-262	0.817658	0.357	0.136	1.26659e-257	myoCAF
THBS1	5.66095e-262	0.880551	0.226	0.038	1.36282e-257	myoCAF
PLIN3	5.5905e-259	0.586342	0.389	0.159	1.34586e-254	myoCAF
IGFBP7	1.53516e-258	0.891697	0.79	0.617	3.69575e-254	myoCAF
UBC	5.96013e-256	0.607419	0.847	0.716	1.43484e-251	myoCAF
CLIC1	5.84803e-254	0.594742	0.782	0.623	1.40785e-249	myoCAF
COL1A1	2.76097e-253	1.17262	0.954	0.935	6.64677e-249	myoCAF
IGFBP3	4.48443e-252	0.981394	0.253	0.06	1.07958e-247	myoCAF
RAMP1	1.36522e-246	0.604756	0.185	0.019	3.28662e-242	myoCAF
LHFPL6	1.05638e-245	0.674085	0.258	0.064	2.54314e-241	myoCAF
FTL	1.63361e-245	0.451565	0.996	0.989	3.93276e-241	myoCAF
C12orf75	6.90471e-245	0.742275	0.372	0.158	1.66224e-240	myoCAF
TAGLN	8.2389e-245	1.44922	0.52	0.3	1.98343e-240	myoCAF
LY6E	6.98194e-242	0.930817	0.791	0.674	1.68083e-237	myoCAF
ARPC2	3.94805e-240	0.545097	0.805	0.675	9.50455e-236	myoCAF
CALM1	4.68347e-240	0.55891	0.847	0.779	1.1275e-235	myoCAF
TFPI	8.16582e-240	0.857511	0.274	0.075	1.96584e-235	myoCAF
CST3	2.17745e-237	0.538554	0.949	0.959	5.24199e-233	myoCAF
FNDC1	1.48167e-236	0.72021	0.216	0.041	3.56698e-232	myoCAF
TUSC3	1.72435e-236	0.505145	0.209	0.036	4.15121e-232	myoCAF
ITGB1	1.8979e-236	0.74525	0.692	0.483	4.569e-232	myoCAF
CRYAB	2.03415e-236	0.596713	0.309	0.093	4.89702e-232	myoCAF
IRX3	2.76544e-229	0.610308	0.297	0.101	6.65751e-225	myoCAF
COL5A2	3.386e-226	0.717598	0.746	0.581	8.15145e-222	myoCAF
PPA1	9.62139e-225	0.707719	0.563	0.35	2.31625e-220	myoCAF
NUPR1	5.76253e-223	0.647388	0.62	0.42	1.38727e-218	myoCAF
LUM	7.29564e-223	1.07331	0.88	0.939	1.75635e-218	myoCAF
NT5E	7.48598e-221	0.434921	0.183	0.025	1.80217e-216	myoCAF
LTBP2	3.81142e-220	0.447964	0.151	0.009	9.1756e-216	myoCAF
MVP	1.67292e-219	0.474288	0.216	0.045	4.0274e-215	myoCAF
FMOD	3.46979e-218	0.625468	0.192	0.033	8.35317e-214	myoCAF
PLAC9	7.77998e-218	0.827487	0.404	0.193	1.87295e-213	myoCAF
RPS24	5.39826e-216	0.418059	0.972	0.969	1.29958e-211	myoCAF
TYMP	6.72482e-215	0.824278	0.472	0.276	1.61893e-210	myoCAF
FTH1	9.47392e-214	0.663097	0.977	0.979	2.28075e-209	myoCAF
CERCAM	3.14473e-208	0.616107	0.473	0.27	7.57063e-204	myoCAF
MEPE	2.56234e-207	1.48575	0.161	0.018	6.16858e-203	myoCAF
STAT1	6.73951e-207	0.570124	0.255	0.077	1.62247e-202	myoCAF
CYSTM1	2.85302e-205	0.534295	0.358	0.158	6.86835e-201	myoCAF
ARPC3	3.60759e-203	0.438445	0.787	0.643	8.68491e-199	myoCAF
WIF1	4.71307e-203	0.822323	0.16	0.02	1.13462e-198	myoCAF
EMP1	5.16381e-203	0.601024	0.47	0.258	1.24313e-198	myoCAF
CA2	1.11974e-202	0.650348	0.215	0.051	2.69565e-198	myoCAF
RPS15A	2.0009e-202	0.387098	0.977	0.976	4.81697e-198	myoCAF
COPZ2	4.21171e-202	0.682905	0.624	0.454	1.01393e-197	myoCAF
SPHK1	5.72656e-199	0.477488	0.357	0.155	1.37861e-194	myoCAF
SMIM37	3.21458e-195	0.484429	0.362	0.161	7.73877e-191	myoCAF
RGS10	5.84139e-195	0.607324	0.442	0.228	1.40626e-190	myoCAF
MEGF10	3.73005e-194	0.426868	0.17	0.027	8.97972e-190	myoCAF
LGALS3BP	5.74939e-194	0.737229	0.642	0.462	1.38411e-189	myoCAF
OPTN	1.45797e-193	0.407942	0.205	0.047	3.50992e-189	myoCAF
COL10A1	4.32858e-193	0.765468	0.233	0.068	1.04206e-188	myoCAF
EPSTI1	6.37521e-193	0.491253	0.235	0.068	1.53477e-188	myoCAF
MT-ND3	1.56528e-192	0.676343	0.92	0.856	3.76826e-188	myoCAF
DMP1	6.49481e-190	1.39648	0.129	0.006	1.56356e-185	myoCAF
BMP3	2.29668e-189	0.44967	0.174	0.03	5.52903e-185	myoCAF
UBE2L6	1.49752e-188	0.514052	0.322	0.135	3.60514e-184	myoCAF
NDN	9.7884e-186	0.400421	0.125	0.006	2.35646e-181	myoCAF
MT1E	4.85049e-184	0.405342	0.329	0.122	1.16771e-179	myoCAF
CD164	2.39997e-183	0.524056	0.489	0.284	5.77769e-179	myoCAF
IGFBP4	7.38631e-183	0.956443	0.384	0.208	1.77818e-178	myoCAF
SFT2D1	2.47858e-182	0.486865	0.47	0.267	5.96692e-178	myoCAF
PTEN	3.52423e-182	0.449187	0.15	0.019	8.48423e-178	myoCAF
MYO6	2.59741e-181	0.428634	0.241	0.075	6.25301e-177	myoCAF
IFIT1	3.49963e-181	0.678496	0.19	0.044	8.42501e-177	myoCAF
SPRY1	3.23308e-180	0.443786	0.187	0.042	7.78332e-176	myoCAF
MFGE8	1.15445e-179	0.601141	0.369	0.186	2.77923e-175	myoCAF
OAS1	1.44006e-179	0.462567	0.175	0.034	3.4668e-175	myoCAF
SP100	3.15788e-178	0.478417	0.323	0.138	7.60229e-174	myoCAF
GABARAPL2	3.58349e-178	0.480938	0.633	0.437	8.6269e-174	myoCAF
TOMM20	2.26372e-177	0.705516	0.427	0.236	5.44969e-173	myoCAF
S100A16	3.66162e-176	0.36577	0.379	0.178	8.81498e-172	myoCAF
CHN1	2.21243e-175	0.582039	0.293	0.118	5.32621e-171	myoCAF
RPS12	3.36654e-174	0.383306	0.974	0.968	8.1046e-170	myoCAF
REEP3	5.87215e-174	0.418727	0.317	0.132	1.41366e-169	myoCAF
TIMP2	7.35816e-172	0.59871	0.498	0.299	1.7714e-167	myoCAF
POMP	8.77961e-172	0.464129	0.814	0.702	2.1136e-167	myoCAF
CD44	4.03287e-170	0.522004	0.256	0.093	9.70873e-166	myoCAF
RPS10	4.50326e-170	0.491111	0.925	0.918	1.08411e-165	myoCAF
ABRACL	4.91173e-168	0.355553	0.382	0.188	1.18245e-163	myoCAF
PRELP	7.18834e-168	0.62439	0.15	0.024	1.73052e-163	myoCAF
RHOD	2.36427e-167	0.329905	0.166	0.032	5.69174e-163	myoCAF
COX20	5.44922e-167	0.454669	0.352	0.167	1.31184e-162	myoCAF
CTSB	1.95948e-166	0.472006	0.643	0.461	4.71726e-162	myoCAF
PDCD4	5.9823e-166	0.424884	0.225	0.072	1.44018e-161	myoCAF
SFTA1P	8.8366e-166	0.489927	0.181	0.044	2.12732e-161	myoCAF
DPP7	1.19564e-165	0.437527	0.403	0.214	2.87839e-161	myoCAF
KCNJ15	2.11507e-165	0.346463	0.149	0.024	5.09182e-161	myoCAF
IFIT3	5.47418e-165	0.62766	0.17	0.037	1.31785e-160	myoCAF
CNIH4	6.96008e-164	0.419824	0.447	0.247	1.67557e-159	myoCAF
SPATS2L	1.77325e-163	0.541302	0.502	0.302	4.26892e-159	myoCAF
DCN	1.71272e-161	0.862636	0.79	0.769	4.1232e-157	myoCAF
ARF1	2.5361e-161	0.414488	0.621	0.435	6.1054e-157	myoCAF
LAMB2	6.15937e-160	0.535209	0.228	0.079	1.48281e-155	myoCAF
IKBIP	1.3566e-159	0.427379	0.412	0.225	3.26589e-155	myoCAF
DEGS1	1.4167e-159	0.442637	0.359	0.179	3.41057e-155	myoCAF
ETV1	3.24551e-159	0.328063	0.115	0.008	7.81324e-155	myoCAF
LRRFIP1	1.51179e-157	0.443104	0.315	0.144	3.63948e-153	myoCAF
PDGFRL	5.73817e-157	0.488984	0.204	0.063	1.38141e-152	myoCAF
GALNT1	2.47947e-155	0.517216	0.3	0.133	5.96908e-151	myoCAF
IRF7	4.64399e-155	0.39445	0.165	0.037	1.11799e-150	myoCAF
CHAD	5.69534e-155	0.446733	0.1	0.002	1.3711e-150	myoCAF
TBCA	5.18533e-154	0.438843	0.714	0.542	1.24832e-149	myoCAF
COX7A1	8.43914e-154	0.630165	0.41	0.236	2.03164e-149	myoCAF
SELENOM	9.28263e-154	0.520819	0.75	0.628	2.2347e-149	myoCAF
GLRX	1.10063e-153	0.447124	0.346	0.173	2.64966e-149	myoCAF
B3GAT3	3.95692e-153	0.357033	0.278	0.115	9.52589e-149	myoCAF
PSMB9	6.85034e-153	0.489989	0.42	0.244	1.64915e-148	myoCAF
NDUFB8	2.46013e-150	0.434625	0.666	0.496	5.92253e-146	myoCAF
CALR	9.97528e-150	0.516226	0.784	0.665	2.40145e-145	myoCAF
MXRA7	1.70634e-149	0.358029	0.172	0.043	4.10785e-145	myoCAF
TRIM22	1.69476e-148	0.368538	0.16	0.036	4.07996e-144	myoCAF
ATP5MC3	3.40011e-148	0.636722	0.78	0.66	8.18543e-144	myoCAF
DNAJB9	3.89262e-148	0.433051	0.263	0.108	9.3711e-144	myoCAF
ITGBL1	5.92988e-148	0.51982	0.146	0.028	1.42756e-143	myoCAF
SEC62	1.34612e-147	0.440764	0.721	0.576	3.24065e-143	myoCAF
GALNT5	1.57074e-146	0.274393	0.115	0.011	3.7814e-142	myoCAF
CALD1	7.30401e-146	0.575579	0.837	0.794	1.75837e-141	myoCAF
MPC1	8.55069e-145	0.445904	0.439	0.262	2.05849e-140	myoCAF
CASP4	1.25431e-144	0.287634	0.261	0.102	3.01963e-140	myoCAF
GPX8	6.55446e-144	0.494442	0.543	0.373	1.57792e-139	myoCAF
CLU	2.88356e-143	1.16702	0.322	0.17	6.94188e-139	myoCAF
TPM2	3.02489e-143	0.471644	0.845	0.689	7.28211e-139	myoCAF
MAP1LC3B	6.52453e-143	0.425543	0.429	0.25	1.57072e-138	myoCAF
TMEM258	8.48298e-143	0.375907	0.797	0.684	2.04219e-138	myoCAF
UACA	4.83414e-142	0.629288	0.367	0.199	1.16377e-137	myoCAF
RARRES3	1.30574e-141	0.375172	0.269	0.112	3.14343e-137	myoCAF
PRSS23	7.46508e-139	1.03364	0.369	0.227	1.79714e-134	myoCAF
UBE2B	2.76649e-138	0.452766	0.418	0.241	6.66004e-134	myoCAF
ARPC1B	3.08063e-138	0.391738	0.565	0.386	7.41631e-134	myoCAF
UCHL1	5.09495e-138	0.429247	0.12	0.018	1.22656e-133	myoCAF
GAS6	1.92656e-137	0.51065	0.191	0.063	4.638e-133	myoCAF
PLAUR	2.92309e-137	0.504028	0.317	0.163	7.03704e-133	myoCAF
VCAM1	3.0369e-137	0.392582	0.143	0.03	7.31103e-133	myoCAF
PSMB8	1.93809e-136	0.383812	0.457	0.279	4.66576e-132	myoCAF
COX17	8.01856e-136	0.462394	0.487	0.317	1.93039e-131	myoCAF
CCSER2	1.31736e-135	0.306165	0.265	0.112	3.1714e-131	myoCAF
PSAP	3.70461e-132	0.344394	0.754	0.601	8.91847e-128	myoCAF
FSTL1	1.08606e-131	0.677115	0.453	0.286	2.61458e-127	myoCAF
TSPAN15	1.14495e-131	0.281998	0.15	0.036	2.75636e-127	myoCAF
GSTP1	1.81257e-130	0.386256	0.876	0.804	4.36359e-126	myoCAF
CHMP5	2.05585e-130	0.420548	0.489	0.32	4.94924e-126	myoCAF
C1orf54	9.52418e-130	0.444782	0.387	0.225	2.29285e-125	myoCAF
DUSP1	1.19683e-129	0.384619	0.569	0.372	2.88126e-125	myoCAF
CCL4L2	1.72222e-129	0.424602	0.162	0.044	4.14606e-125	myoCAF
CCL3L1	2.52575e-129	0.621414	0.193	0.065	6.0805e-125	myoCAF
FAM20A	1.06884e-128	0.325956	0.118	0.019	2.57313e-124	myoCAF
ISCU	1.63286e-128	0.364329	0.506	0.324	3.93095e-124	myoCAF
MXD4	8.24296e-128	0.40852	0.258	0.114	1.98441e-123	myoCAF
APRT	9.46561e-128	0.451659	0.601	0.439	2.27875e-123	myoCAF
RPL35A	2.796e-127	0.346343	0.969	0.965	6.73109e-123	myoCAF
KCNN4	1.14751e-126	0.344911	0.161	0.047	2.76251e-122	myoCAF
ITGA10	2.9282e-125	0.276088	0.229	0.088	7.04936e-121	myoCAF
REEP5	6.97674e-124	0.380744	0.583	0.418	1.67958e-119	myoCAF
RHOBTB3	7.65101e-124	0.340007	0.368	0.202	1.8419e-119	myoCAF
NBL1	1.87202e-123	0.441248	0.408	0.239	4.5067e-119	myoCAF
NME3	1.11244e-122	0.37386	0.473	0.299	2.67809e-118	myoCAF
PDGFRB	8.4297e-122	0.645779	0.263	0.127	2.02937e-117	myoCAF
EIF4G2	1.83192e-121	0.445673	0.527	0.357	4.41017e-117	myoCAF
NOTCH3	1.84596e-121	0.515737	0.262	0.122	4.44396e-117	myoCAF
HERPUD1	3.62837e-121	0.36505	0.39	0.225	8.73493e-117	myoCAF
PNRC1	3.00688e-120	0.361596	0.413	0.247	7.23876e-116	myoCAF
HLA-F	4.03361e-120	0.314173	0.175	0.059	9.71052e-116	myoCAF
PHLDA3	8.9209e-120	0.394613	0.202	0.079	2.14762e-115	myoCAF
EMP3	1.33695e-119	0.448252	0.783	0.738	3.21858e-115	myoCAF
EPDR1	1.4073e-119	0.327706	0.296	0.146	3.38793e-115	myoCAF
RABAC1	5.38459e-119	0.398216	0.767	0.664	1.29629e-114	myoCAF
PLSCR1	5.3907e-119	0.408381	0.222	0.092	1.29776e-114	myoCAF
NDUFS4	6.53949e-118	0.375986	0.534	0.37	1.57432e-113	myoCAF
LRRC15	1.31765e-117	0.423613	0.22	0.092	3.1721e-113	myoCAF
XAF1	2.14704e-117	0.383978	0.213	0.087	5.16877e-113	myoCAF
YPEL3	2.19102e-117	0.394192	0.241	0.106	5.27466e-113	myoCAF
TNFRSF12A	3.22634e-116	0.613943	0.416	0.271	7.76708e-112	myoCAF
MT2A	1.11608e-115	1.01606	0.641	0.491	2.68684e-111	myoCAF
ARL1	1.8167e-115	0.365543	0.418	0.257	4.37352e-111	myoCAF
PDGFD	1.21948e-114	0.331164	0.189	0.069	2.93578e-110	myoCAF
COX4I1	1.2504e-113	0.303721	0.868	0.794	3.01022e-109	myoCAF
HEXB	1.58362e-113	0.323105	0.342	0.188	3.81241e-109	myoCAF
CHMP2A	5.0076e-113	0.332839	0.545	0.382	1.20553e-108	myoCAF
VMP1	1.98709e-112	0.483044	0.455	0.293	4.78373e-108	myoCAF
SPARC	2.54132e-112	0.549265	0.947	0.947	6.11797e-108	myoCAF
PGLS	5.12999e-112	0.278829	0.429	0.259	1.23499e-107	myoCAF
PLAT	6.13921e-112	0.373995	0.184	0.068	1.47795e-107	myoCAF
CSTA	6.90759e-112	0.296702	0.159	0.048	1.66293e-107	myoCAF
ITGA11	7.56725e-112	0.34684	0.199	0.079	1.82174e-107	myoCAF
MX1	1.27067e-111	0.358922	0.124	0.028	3.05901e-107	myoCAF
PAPPA	1.63114e-111	0.325028	0.109	0.02	3.92681e-107	myoCAF
LRRFIP2	1.19248e-110	0.428362	0.313	0.173	2.87078e-106	myoCAF
TCIRG1	2.9135e-110	0.43568	0.17	0.058	7.01396e-106	myoCAF
ANAPC16	2.37389e-109	0.320026	0.504	0.335	5.71489e-105	myoCAF
JUND	2.79298e-109	0.773867	0.284	0.155	6.72381e-105	myoCAF
SEMA5A	3.26448e-109	0.349071	0.109	0.021	7.85892e-105	myoCAF
COL4A1	3.45742e-109	0.772933	0.318	0.179	8.3234e-105	myoCAF
RIN2	5.4673e-109	0.427437	0.198	0.081	1.3162e-104	myoCAF
MFSD10	1.10366e-108	0.275723	0.247	0.112	2.65696e-104	myoCAF
BAX	3.31971e-108	0.410847	0.491	0.338	7.99188e-104	myoCAF
SRP9	3.52813e-108	0.375981	0.586	0.429	8.49362e-104	myoCAF
JOSD2	1.01037e-107	0.284574	0.338	0.186	2.43237e-103	myoCAF
N4BP2L2	1.08469e-107	0.390576	0.489	0.33	2.61128e-103	myoCAF
EFEMP2	3.56906e-107	0.413103	0.509	0.364	8.59215e-103	myoCAF
AC245595.1	6.10929e-107	0.33678	0.131	0.034	1.47075e-102	myoCAF
TPT1	1.59615e-106	0.31243	0.968	0.967	3.84257e-102	myoCAF
C5orf15	2.87415e-106	0.37527	0.343	0.203	6.91923e-102	myoCAF
SH3BGRL	2.04419e-105	0.345279	0.556	0.394	4.92118e-101	myoCAF
WFDC1	2.3525e-105	0.328801	0.175	0.065	5.6634e-101	myoCAF
VDR	6.09989e-105	0.33389	0.148	0.047	1.46849e-100	myoCAF
ENPP2	1.1101e-104	0.401527	0.324	0.182	2.67245e-100	myoCAF
RGS16	2.91173e-104	0.530031	0.148	0.047	7.00969e-100	myoCAF
CAPN2	4.848e-104	0.296621	0.217	0.094	1.16711e-99	myoCAF
COL5A3	2.43236e-103	0.4016	0.158	0.055	5.85567e-99	myoCAF
ADSS	1.17428e-102	0.254064	0.176	0.065	2.82697e-98	myoCAF
COL3A1	1.87233e-102	0.918847	0.829	0.78	4.50745e-98	myoCAF
GGT5	2.217e-102	0.454161	0.162	0.058	5.33721e-98	myoCAF
NECTIN2	5.78827e-102	0.336949	0.225	0.104	1.39347e-97	myoCAF
FAP	3.00046e-101	0.420344	0.273	0.143	7.22332e-97	myoCAF
CYTOR	1.03217e-100	0.58501	0.473	0.328	2.48484e-96	myoCAF
UFC1	2.42629e-100	0.381542	0.561	0.413	5.84105e-96	myoCAF
COL5A1	4.81186e-100	0.622134	0.534	0.409	1.15841e-95	myoCAF
SORBS2	5.64156e-100	0.264005	0.115	0.028	1.35815e-95	myoCAF
ASAH1	8.73949e-100	0.346952	0.379	0.23	2.10395e-95	myoCAF
SOD2	9.21489e-100	0.380945	0.128	0.035	2.21839e-95	myoCAF
PARVA	1.4177e-99	0.304318	0.205	0.089	3.41296e-95	myoCAF
MMP11	5.75636e-99	0.498085	0.27	0.145	1.38579e-94	myoCAF
TMEM50A	9.11808e-99	0.33281	0.72	0.604	2.19509e-94	myoCAF
NCAM1	1.0963e-98	0.365483	0.205	0.091	2.63924e-94	myoCAF
SSR3	5.0601e-98	0.352301	0.745	0.627	1.21817e-93	myoCAF
NUCB1	1.73268e-97	0.341763	0.452	0.304	4.17125e-93	myoCAF
LEPROT	3.35897e-97	0.36155	0.44	0.29	8.08637e-93	myoCAF
EIF4A2	3.57077e-97	0.394157	0.507	0.356	8.59627e-93	myoCAF
CCL3	5.62118e-96	0.367513	0.26	0.131	1.35324e-91	myoCAF
ATP5MG	5.14333e-95	0.263061	0.884	0.825	1.23821e-90	myoCAF
SNRPN	1.37852e-94	0.299969	0.401	0.252	3.31866e-90	myoCAF
EEF1A1	2.01751e-94	0.252592	0.979	0.981	4.85695e-90	myoCAF
ATP5F1C	3.46855e-94	0.381138	0.649	0.517	8.35018e-90	myoCAF
SNX3	9.44256e-94	0.294579	0.705	0.569	2.2732e-89	myoCAF
MRPL23	1.75934e-93	0.327965	0.437	0.29	4.23544e-89	myoCAF
RWDD1	9.03981e-93	0.328622	0.571	0.427	2.17624e-88	myoCAF
PDLIM2	1.01827e-92	0.350436	0.501	0.357	2.45139e-88	myoCAF
SH3PXD2A	2.7238e-92	0.276943	0.212	0.096	6.55728e-88	myoCAF
GUK1	6.48311e-92	0.264001	0.78	0.697	1.56074e-87	myoCAF
RAB18	9.1625e-92	0.29588	0.331	0.194	2.20578e-87	myoCAF
TCF25	9.31479e-91	0.328682	0.448	0.3	2.24244e-86	myoCAF
PLEKHA5	1.75509e-90	0.458622	0.571	0.452	4.22521e-86	myoCAF
MSRB2	4.61641e-90	0.292215	0.343	0.206	1.11136e-85	myoCAF
PPP1CC	9.57435e-90	0.254066	0.375	0.229	2.30493e-85	myoCAF
CAPG	1.3413e-89	0.256409	0.366	0.229	3.22904e-85	myoCAF
STMP1	1.67171e-88	0.296061	0.524	0.379	4.02448e-84	myoCAF
ARL6IP5	1.74513e-88	0.366233	0.657	0.544	4.20122e-84	myoCAF
IVNS1ABP	2.5645e-88	0.287387	0.183	0.078	6.17378e-84	myoCAF
GAL	4.54986e-88	0.621959	0.101	0.025	1.09533e-83	myoCAF
HMGN3	9.17104e-88	0.329958	0.622	0.483	2.20784e-83	myoCAF
TMEM263	1.04737e-87	0.274449	0.295	0.166	2.52145e-83	myoCAF
TM9SF3	1.63634e-87	0.332973	0.272	0.148	3.93932e-83	myoCAF
UBE2E3	8.1496e-87	0.263396	0.403	0.257	1.96194e-82	myoCAF
IFI27L2	4.61463e-86	0.352052	0.648	0.528	1.11093e-81	myoCAF
SATB2	2.31182e-85	0.274379	0.193	0.086	5.56547e-81	myoCAF
SCP2	2.72714e-85	0.31558	0.506	0.364	6.56531e-81	myoCAF
ARL2	7.25059e-85	0.27452	0.413	0.273	1.74551e-80	myoCAF
CSRP1	1.52904e-84	0.383069	0.308	0.187	3.68101e-80	myoCAF
VDAC2	2.24475e-84	0.327986	0.534	0.393	5.40402e-80	myoCAF
ZMAT3	2.30906e-84	0.278313	0.126	0.042	5.55882e-80	myoCAF
CAST	6.94974e-84	0.288812	0.446	0.303	1.67308e-79	myoCAF
SLC25A3	1.1648e-83	0.372744	0.722	0.622	2.80414e-79	myoCAF
TMEM45A	1.25954e-83	0.382194	0.304	0.182	3.03222e-79	myoCAF
CTTN	2.56828e-83	0.361159	0.246	0.133	6.18288e-79	myoCAF
UQCR11	7.22059e-83	0.282571	0.855	0.774	1.73829e-78	myoCAF
NDUFA13	1.30296e-82	0.280591	0.819	0.715	3.13674e-78	myoCAF
TIMP1	3.27571e-82	0.899541	0.898	0.952	7.88594e-78	myoCAF
LRP1	3.24484e-81	0.714908	0.345	0.223	7.81162e-77	myoCAF
GINM1	4.77562e-81	0.272748	0.256	0.138	1.14968e-76	myoCAF
EPAS1	5.43879e-81	0.359631	0.153	0.061	1.30933e-76	myoCAF
CLTB	9.66313e-81	0.2938	0.454	0.316	2.3263e-76	myoCAF
PGAM1	1.31565e-80	0.299348	0.614	0.48	3.16729e-76	myoCAF
CCDC102B	2.47745e-80	0.498486	0.124	0.043	5.96421e-76	myoCAF
ITGAV	2.75494e-80	0.3793	0.246	0.135	6.63224e-76	myoCAF
DYNC1I2	1.6354e-79	0.316725	0.446	0.31	3.93706e-75	myoCAF
REXO2	2.51179e-79	0.282406	0.555	0.413	6.04688e-75	myoCAF
MRPS36	4.81781e-79	0.274849	0.335	0.207	1.15984e-74	myoCAF
CTHRC1	5.17953e-79	0.413669	0.705	0.622	1.24692e-74	myoCAF
ESD	7.32316e-79	0.321253	0.526	0.39	1.76298e-74	myoCAF
SLC20A1	3.3429e-78	0.319067	0.182	0.084	8.04769e-74	myoCAF
PRKAR1A	3.63617e-78	0.364049	0.283	0.166	8.75371e-74	myoCAF
SREK1IP1	3.70042e-78	0.271538	0.269	0.151	8.9084e-74	myoCAF
INSIG2	6.43809e-78	0.270995	0.188	0.088	1.54991e-73	myoCAF
RNH1	8.47883e-78	0.255952	0.499	0.359	2.04119e-73	myoCAF
PALLD	9.08722e-78	0.390694	0.348	0.226	2.18766e-73	myoCAF
CYBRD1	9.76079e-78	0.329232	0.183	0.084	2.34981e-73	myoCAF
OMD	1.63995e-77	0.687188	0.471	0.368	3.94801e-73	myoCAF
CTSD	1.79369e-77	0.385781	0.672	0.537	4.31812e-73	myoCAF
POLR2L	5.24267e-77	0.323131	0.811	0.722	1.26212e-72	myoCAF
PTTG1IP	6.71326e-77	0.282413	0.496	0.358	1.61615e-72	myoCAF
TMED2	1.16022e-76	0.330812	0.644	0.523	2.79312e-72	myoCAF
CD68	1.46684e-76	0.334213	0.234	0.122	3.53128e-72	myoCAF
ATP5ME	2.04946e-76	0.299668	0.768	0.652	4.93388e-72	myoCAF
COX7B	2.32048e-76	0.254598	0.787	0.683	5.58632e-72	myoCAF
CCDC80	2.62466e-76	0.39414	0.587	0.457	6.31862e-72	myoCAF
KIAA1217	2.90373e-76	0.257589	0.115	0.038	6.99045e-72	myoCAF
MFAP2	4.22106e-76	0.356982	0.333	0.217	1.01618e-71	myoCAF
GDI2	4.17627e-75	0.264143	0.485	0.347	1.0054e-70	myoCAF
PLAU	1.34424e-74	0.293453	0.118	0.041	3.23613e-70	myoCAF
UNC5B	2.54466e-74	0.303249	0.337	0.214	6.12602e-70	myoCAF
UQCRC2	8.06047e-74	0.302092	0.379	0.253	1.94048e-69	myoCAF
S100A6	1.16472e-73	0.391625	0.948	0.933	2.80395e-69	myoCAF
NDUFB3	9.82578e-73	0.27722	0.556	0.423	2.36546e-68	myoCAF
TSPAN4	1.14283e-72	0.308078	0.371	0.248	2.75125e-68	myoCAF
SUMF2	1.36399e-72	0.252752	0.243	0.133	3.28368e-68	myoCAF
TALDO1	4.72892e-72	0.259315	0.55	0.418	1.13844e-67	myoCAF
ENAH	2.65024e-71	0.293401	0.337	0.213	6.38019e-67	myoCAF
C11orf96	5.78611e-71	1.17079	0.193	0.105	1.39295e-66	myoCAF
CKB	1.29012e-70	0.763368	0.7	0.554	3.10584e-66	myoCAF
DDX5	2.89201e-70	0.334128	0.696	0.568	6.96223e-66	myoCAF
NSRP1	7.83404e-70	0.295618	0.331	0.213	1.88597e-65	myoCAF
LEPROTL1	1.41432e-69	0.267053	0.323	0.204	3.40483e-65	myoCAF
HDLBP	3.08959e-69	0.371199	0.451	0.324	7.43787e-65	myoCAF
ATP6V1B2	8.20288e-68	0.278153	0.168	0.08	1.97476e-63	myoCAF
VKORC1	9.44931e-68	0.29143	0.667	0.55	2.27483e-63	myoCAF
OLFML3	9.85473e-68	0.509466	0.57	0.486	2.37243e-63	myoCAF
TNC	2.16518e-67	0.470146	0.509	0.398	5.21246e-63	myoCAF
CDKN1A	2.57905e-67	0.315547	0.172	0.084	6.20881e-63	myoCAF
COL6A1	3.81322e-67	0.525753	0.701	0.649	9.17995e-63	myoCAF
ACTN4	4.91643e-67	0.282367	0.364	0.247	1.18358e-62	myoCAF
HEBP2	9.56919e-67	0.252048	0.357	0.236	2.30369e-62	myoCAF
NDFIP1	1.07543e-66	0.257564	0.535	0.405	2.58899e-62	myoCAF
SOCS3	2.33966e-66	0.365056	0.226	0.125	5.6325e-62	myoCAF
GOLT1B	5.11855e-66	0.287355	0.356	0.24	1.23224e-61	myoCAF
TMEM30A	1.15157e-65	0.297441	0.17	0.083	2.7723e-61	myoCAF
OAT	4.3405e-65	0.261196	0.377	0.256	1.04493e-60	myoCAF
FOXC2	1.46603e-64	0.250741	0.176	0.088	3.52933e-60	myoCAF
SMIM26	2.22793e-64	0.263876	0.487	0.358	5.36353e-60	myoCAF
AXL	2.47186e-64	0.397844	0.229	0.134	5.95076e-60	myoCAF
STAT2	2.54827e-64	0.270354	0.131	0.055	6.13471e-60	myoCAF
CDC42EP5	3.25391e-64	0.27676	0.207	0.114	7.83345e-60	myoCAF
PRSS35	3.5052e-64	0.347127	0.141	0.063	8.43843e-60	myoCAF
C11orf58	1.10991e-63	0.254073	0.636	0.513	2.672e-59	myoCAF
JMJD1C	7.32976e-63	0.263316	0.23	0.131	1.76457e-58	myoCAF
FOXP1	1.46739e-62	0.315567	0.217	0.123	3.53259e-58	myoCAF
ECM1	1.51985e-62	0.252645	0.181	0.093	3.6589e-58	myoCAF
DBI	6.43283e-62	0.266423	0.784	0.725	1.54864e-57	myoCAF
CHPF	1.71104e-61	0.287292	0.23	0.136	4.11917e-57	myoCAF
DNAJC15	1.78923e-61	0.254694	0.609	0.485	4.3074e-57	myoCAF
METTL5	4.55258e-61	0.336439	0.338	0.229	1.09599e-56	myoCAF
SNHG18	8.24187e-60	0.269872	0.23	0.135	1.98415e-55	myoCAF
GRHPR	1.33539e-59	0.257646	0.397	0.281	3.21481e-55	myoCAF
COL4A2	1.48714e-59	0.491099	0.333	0.227	3.58013e-55	myoCAF
NRP2	1.88766e-59	0.288009	0.328	0.219	4.54435e-55	myoCAF
VIM	3.06766e-59	0.251571	0.974	0.971	7.38508e-55	myoCAF
CAPZA2	4.32524e-59	0.257406	0.42	0.299	1.04126e-54	myoCAF
CCL2	1.02409e-58	0.53105	0.124	0.054	2.4654e-54	myoCAF
TAPBP	1.88597e-58	0.25384	0.218	0.125	4.54029e-54	myoCAF
45537	2.24501e-58	0.273971	0.379	0.265	5.40464e-54	myoCAF
FOSB	4.25341e-58	0.508203	0.289	0.191	1.02397e-53	myoCAF
ACTA2	7.32776e-58	0.660718	0.494	0.368	1.76408e-53	myoCAF
PARP14	1.05446e-57	0.26319	0.194	0.108	2.53851e-53	myoCAF
SSR1	2.02712e-57	0.264898	0.438	0.325	4.8801e-53	myoCAF
MYO1B	7.08957e-57	0.266119	0.272	0.171	1.70674e-52	myoCAF
CALU	1.67053e-56	0.259684	0.647	0.547	4.02162e-52	myoCAF
IFI16	2.03786e-56	0.288381	0.579	0.458	4.90593e-52	myoCAF
MEF2C	3.82516e-55	0.341079	0.446	0.335	9.2087e-51	myoCAF
B4GALT1	3.91184e-55	0.383927	0.236	0.146	9.41737e-51	myoCAF
CSTB	3.99118e-55	0.382235	0.759	0.656	9.60837e-51	myoCAF
GLIPR1	1.20269e-54	0.304248	0.266	0.171	2.89536e-50	myoCAF
NPC2	7.2146e-54	0.288928	0.734	0.671	1.73684e-49	myoCAF
FNDC3B	1.49369e-53	0.26112	0.185	0.102	3.5959e-49	myoCAF
IL6ST	1.33449e-52	0.273517	0.2	0.115	3.21264e-48	myoCAF
GABARAP	1.67807e-52	0.287021	0.542	0.438	4.03978e-48	myoCAF
EIF3K	2.65225e-52	0.261914	0.732	0.626	6.38502e-48	myoCAF
PCOLCE	2.91479e-52	0.266803	0.817	0.871	7.01706e-48	myoCAF
RPS23	1.71113e-51	0.346659	0.984	0.977	4.11937e-47	myoCAF
CFH	1.92472e-51	0.344845	0.462	0.351	4.63356e-47	myoCAF
LTBP1	4.27347e-51	0.312716	0.355	0.256	1.0288e-46	myoCAF
DLC1	8.87203e-51	0.257053	0.112	0.049	2.13585e-46	myoCAF
MIR4435-2HG	1.01855e-50	0.2709	0.215	0.128	2.45206e-46	myoCAF
WSB1	1.24855e-49	0.322824	0.303	0.205	3.00576e-45	myoCAF
RRAS	3.97138e-49	0.270734	0.206	0.124	9.56069e-45	myoCAF
IFI44	9.78437e-49	0.252751	0.26	0.169	2.35549e-44	myoCAF
VDAC1	1.21852e-48	0.27657	0.568	0.464	2.93346e-44	myoCAF
RAP1B	4.52563e-48	0.291346	0.547	0.437	1.0895e-43	myoCAF
CHD9	7.40858e-48	0.264854	0.383	0.282	1.78354e-43	myoCAF
CLTC	2.82624e-47	0.254083	0.231	0.144	6.8039e-43	myoCAF
TCEAL9	6.09441e-47	0.278001	0.605	0.506	1.46717e-42	myoCAF
ARF4	2.2427e-46	0.268732	0.772	0.714	5.39909e-42	myoCAF
HNRNPU	1.59111e-44	0.255264	0.437	0.33	3.83043e-40	myoCAF
PPFIBP1	2.34925e-44	0.288697	0.32	0.228	5.65557e-40	myoCAF
CYR61	4.39221e-44	0.283599	0.401	0.3	1.05738e-39	myoCAF
JAG1	2.16667e-43	0.293847	0.148	0.081	5.21604e-39	myoCAF
NDUFAB1	4.58528e-43	0.280798	0.6	0.501	1.10386e-38	myoCAF
KLF6	9.70114e-43	0.287727	0.415	0.314	2.33545e-38	myoCAF
SOD3	9.82105e-42	0.471334	0.156	0.09	2.36432e-37	myoCAF
OGN	1.71172e-41	0.419252	0.24	0.165	4.12079e-37	myoCAF
CTNNB1	1.30578e-40	0.337674	0.473	0.373	3.14354e-36	myoCAF
PRDX6	5.65602e-40	0.276623	0.724	0.639	1.36163e-35	myoCAF
HMGA1	6.89745e-40	0.268433	0.119	0.063	1.66049e-35	myoCAF
TSPAN31	8.30824e-40	0.253123	0.162	0.095	2.00012e-35	myoCAF
ANKRD28	1.79301e-39	0.253097	0.159	0.093	4.31649e-35	myoCAF
FOS	5.03557e-38	0.25946	0.668	0.548	1.21226e-33	myoCAF
NME1	6.53255e-38	0.27887	0.555	0.478	1.57264e-33	myoCAF
TGFBI	1.99806e-37	0.322058	0.669	0.579	4.81013e-33	myoCAF
IFIT2	3.38054e-37	0.359009	0.102	0.05	8.1383e-33	myoCAF
PHLDA2	1.35102e-36	0.404308	0.195	0.13	3.25245e-32	myoCAF
LY96	2.03787e-36	0.343608	0.176	0.111	4.90598e-32	myoCAF
ZBTB20	3.47302e-34	0.274903	0.167	0.104	8.36094e-30	myoCAF
IER5L	5.66105e-34	0.344409	0.122	0.07	1.36284e-29	myoCAF
LYZ	2.12301e-32	0.394022	0.125	0.072	5.11093e-28	myoCAF
MRPL15	7.37144e-32	0.874043	0.301	0.4	1.7746e-27	myoCAF
ASPN	1.25559e-31	1.07514	0.261	0.201	3.0227e-27	myoCAF
LAMC1	2.19215e-31	0.268326	0.152	0.095	5.27737e-27	myoCAF
IER2	3.02104e-30	0.453364	0.51	0.438	7.27286e-26	myoCAF
THY1	9.82968e-29	0.526945	0.468	0.402	2.3664e-24	myoCAF
EDIL3	4.51474e-27	0.390962	0.177	0.123	1.08688e-22	myoCAF
MMP14	1.11701e-26	0.27004	0.447	0.372	2.68909e-22	myoCAF
CD81	1.83361e-26	0.496475	0.429	0.374	4.41424e-22	myoCAF
HSP90AB1	2.92163e-26	0.27327	0.871	0.85	7.03354e-22	myoCAF
NAMPT	6.31534e-26	0.250156	0.114	0.068	1.52035e-21	myoCAF
MYLK	5.45744e-24	0.540725	0.275	0.217	1.31382e-19	myoCAF
IER3	1.25095e-21	0.279359	0.276	0.214	3.01153e-17	myoCAF
EGR1	1.68275e-21	0.265164	0.261	0.202	4.05106e-17	myoCAF
LPP	1.25115e-17	0.302054	0.156	0.115	3.01201e-13	myoCAF
TCEA1	1.24826e-14	0.314502	0.437	0.498	3.00505e-10	myoCAF
LYPLA1	4.35388e-14	0.725153	0.268	0.234	1.04815e-09	myoCAF
VCAN	4.13153e-13	0.437628	0.447	0.416	9.94625e-09	myoCAF
HIF1A	4.24652e-13	0.280952	0.274	0.228	1.02231e-08	myoCAF
IGFBP5	2.92934e-08	0.479381	0.327	0.297	0.000705208	myoCAF
CLEC11A	3.00965e-07	0.260505	0.762	0.853	0.00724543	myoCAF
HMOX1	4.26969e-06	0.279536	0.119	0.099	0.102788	myoCAF
NR2F2	6.5524e-05	0.452496	0.117	0.104	1	myoCAF
MGP	0.000884002	0.266046	0.521	0.556	1	myoCAF
MYC	0.00123941	0.257887	0.218	0.247	1	myoCAF
IGFBP2	0.00268981	0.507124	0.127	0.119	1	myoCAF
PTGDS	0	2.88115	0.947	0.103	0	infCAF
EGFL6	0	2.61375	0.641	0.052	0	infCAF
CXCL14	0	2.11953	0.688	0.102	0	infCAF
NPW	0	2.03268	0.763	0.094	0	infCAF
CRYGS	0	1.84338	0.48	0.033	0	infCAF
NDUFA4L2	0	1.67573	0.686	0.174	0	infCAF
C1QTNF3	0	1.60763	0.391	0.044	0	infCAF
BASP1	0	1.45813	0.912	0.374	0	infCAF
CSRP2	0	1.44806	0.84	0.342	0	infCAF
LY6K	0	1.425	0.79	0.14	0	infCAF
IFITM5	0	1.38017	0.608	0.258	0	infCAF
CPE	0	1.36055	0.968	0.505	0	infCAF
SAP25	0	1.34178	0.634	0.048	0	infCAF
PPP1CB	0	1.33353	0.861	0.392	0	infCAF
RPL8	0	1.33085	0.999	0.968	0	infCAF
RPS20	0	1.30729	1	0.877	0	infCAF
TPM1	0	1.28941	0.97	0.742	0	infCAF
RPL7	0	1.23975	1	0.966	0	infCAF
LGALS3	0	1.2258	0.942	0.637	0	infCAF
ALPL	0	1.20043	0.827	0.284	0	infCAF
GRP	0	1.16194	0.271	0.047	0	infCAF
RPS2	0	1.14311	1	0.988	0	infCAF
ERH	0	1.14167	0.975	0.674	0	infCAF
GSTA1	0	1.13313	0.253	0.026	0	infCAF
ISLR	0	1.09019	0.494	0.04	0	infCAF
LOXL1	0	1.0848	0.622	0.129	0	infCAF
NPB	0	1.08458	0.434	0.07	0	infCAF
CYC1	0	1.0698	0.885	0.463	0	infCAF
RANBP1	0	1.03607	0.924	0.584	0	infCAF
CRISPLD1	0	1.00087	0.523	0.081	0	infCAF
COX6C	0	0.973112	0.994	0.844	0	infCAF
GAPDH	0	0.955679	0.999	0.959	0	infCAF
SEC61B	0	0.941098	0.988	0.797	0	infCAF
ARGLU1	0	0.934386	0.826	0.399	0	infCAF
KCTD12	0	0.933169	0.648	0.259	0	infCAF
PDLIM7	0	0.930615	0.703	0.346	0	infCAF
UCHL3	0	0.930502	0.665	0.239	0	infCAF
TPI1	0	0.918794	0.977	0.796	0	infCAF
LAMP1	0	0.903747	0.796	0.369	0	infCAF
MT-ND5	0	0.902904	0.99	0.833	0	infCAF
LMO7	0	0.899361	0.721	0.29	0	infCAF
CFD	0	0.891939	0.56	0.096	0	infCAF
ANXA1	0	0.887578	0.942	0.669	0	infCAF
STXBP6	0	0.885731	0.488	0.079	0	infCAF
MT-ND1	0	0.87974	0.988	0.864	0	infCAF
CYB5A	0	0.875714	0.695	0.265	0	infCAF
S100A10	0	0.866025	0.993	0.83	0	infCAF
HSP90AA1	0	0.864103	0.997	0.917	0	infCAF
EIF4A1	0	0.860867	0.887	0.555	0	infCAF
TMEM106C	0	0.851525	0.58	0.209	0	infCAF
NDUFB9	0	0.851093	0.907	0.587	0	infCAF
ZFHX4	0	0.8411	0.648	0.239	0	infCAF
RPS7	0	0.836657	1	0.946	0	infCAF
ENO1	0	0.826657	0.97	0.786	0	infCAF
C12orf57	0	0.826222	0.959	0.693	0	infCAF
RPS17	0	0.817627	0.994	0.841	0	infCAF
SMDT1	0	0.8138	0.739	0.335	0	infCAF
DDT	0	0.805422	0.852	0.493	0	infCAF
PTN	0	0.792896	0.895	0.461	0	infCAF
LAGE3	0	0.786111	0.673	0.271	0	infCAF
CDKN2A	0	0.777561	0.851	0.364	0	infCAF
EBPL	0	0.777462	0.711	0.33	0	infCAF
FXYD1	0	0.774603	0.522	0.168	0	infCAF
PCOLCE2	0	0.772306	0.422	0.072	0	infCAF
HCFC1R1	0	0.771506	0.742	0.387	0	infCAF
CRABP2	0	0.769606	0.592	0.216	0	infCAF
RNASEH2B	0	0.765266	0.592	0.199	0	infCAF
RPL10	0	0.75423	1	0.994	0	infCAF
PDRG1	0	0.754101	0.508	0.138	0	infCAF
POLR2F	0	0.753413	0.881	0.544	0	infCAF
ANXA2	0	0.751987	0.984	0.825	0	infCAF
MT-CO1	0	0.751367	0.999	0.974	0	infCAF
SLIRP	0	0.748876	0.907	0.658	0	infCAF
DGCR6L	0	0.748244	0.704	0.31	0	infCAF
XRCC6	0	0.746985	0.741	0.357	0	infCAF
MRPS34	0	0.746488	0.777	0.413	0	infCAF
PLTP	0	0.742894	0.549	0.16	0	infCAF
ITGAE	0	0.742316	0.684	0.291	0	infCAF
PCBP1	0	0.736207	0.874	0.512	0	infCAF
SYNGR1	0	0.726457	0.473	0.104	0	infCAF
LAMP5	0	0.718595	0.27	0.059	0	infCAF
LAPTM4B	0	0.714103	0.707	0.332	0	infCAF
MT-ND4	0	0.709943	0.998	0.964	0	infCAF
TMSB15A	0	0.707266	0.469	0.133	0	infCAF
LDHB	0	0.705508	0.962	0.733	0	infCAF
SNHG9	0	0.701574	0.525	0.161	0	infCAF
UPF3A	0	0.701209	0.649	0.286	0	infCAF
SIVA1	0	0.700358	0.842	0.5	0	infCAF
PALMD	0	0.694031	0.345	0.041	0	infCAF
EIF1AX	0	0.693089	0.825	0.485	0	infCAF
HADH	0	0.692662	0.523	0.19	0	infCAF
HACD3	0	0.690971	0.679	0.31	0	infCAF
TMBIM6	0	0.690607	0.939	0.716	0	infCAF
RPL26	0	0.689027	1	0.977	0	infCAF
SDF2L1	0	0.686756	0.762	0.407	0	infCAF
IDH2	0	0.684122	0.638	0.295	0	infCAF
PCNA	0	0.682081	0.588	0.267	0	infCAF
PFN2	0	0.681248	0.742	0.41	0	infCAF
CDK4	0	0.681221	0.698	0.35	0	infCAF
PA2G4	0	0.677133	0.843	0.515	0	infCAF
SHMT2	0	0.673579	0.52	0.184	0	infCAF
KCNQ1OT1	0	0.672416	0.502	0.205	0	infCAF
ID2	0	0.671947	0.657	0.291	0	infCAF
SNRPD3	0	0.670566	0.828	0.48	0	infCAF
TFDP1	0	0.665887	0.465	0.132	0	infCAF
PCBP2	0	0.66584	0.848	0.477	0	infCAF
QPCT	0	0.664404	0.344	0.064	0	infCAF
NQO2	0	0.663617	0.56	0.232	0	infCAF
DAD1	0	0.661276	0.969	0.73	0	infCAF
EEF1D	0	0.660611	0.984	0.853	0	infCAF
ENY2	0	0.660463	0.921	0.622	0	infCAF
LPL	0	0.659025	0.336	0.043	0	infCAF
OCIAD1	0	0.65667	0.752	0.409	0	infCAF
TERF1	0	0.65518	0.569	0.218	0	infCAF
SEC11C	0	0.654349	0.46	0.147	0	infCAF
HPF1	0	0.653616	0.645	0.291	0	infCAF
RPN2	0	0.653142	0.792	0.495	0	infCAF
ECI1	0	0.649524	0.571	0.226	0	infCAF
MAFB	0	0.649439	0.748	0.376	0	infCAF
TECR	0	0.645211	0.788	0.43	0	infCAF
VWA1	0	0.643191	0.502	0.125	0	infCAF
DNAJC3	0	0.642607	0.607	0.258	0	infCAF
RPL41	0	0.64209	1	0.994	0	infCAF
RPS3A	0	0.642078	0.998	0.953	0	infCAF
SET	0	0.640831	0.874	0.573	0	infCAF
ELOC	0	0.639494	0.875	0.563	0	infCAF
SF3B6	0	0.631776	0.92	0.678	0	infCAF
PIGT	0	0.631414	0.683	0.358	0	infCAF
FLYWCH2	0	0.630986	0.551	0.224	0	infCAF
NDUFB10	0	0.628989	0.898	0.628	0	infCAF
GNAS	0	0.628293	0.904	0.627	0	infCAF
GPAA1	0	0.627789	0.607	0.272	0	infCAF
TGFB3	0	0.626826	0.349	0.103	0	infCAF
IFI27L1	0	0.625114	0.495	0.162	0	infCAF
RBX1	0	0.624947	0.948	0.722	0	infCAF
PTGES3	0	0.624871	0.899	0.585	0	infCAF
SNRNP25	0	0.623084	0.542	0.214	0	infCAF
MRPL13	0	0.622428	0.729	0.383	0	infCAF
C1QBP	0	0.622346	0.812	0.474	0	infCAF
SSR4	0	0.621579	0.967	0.791	0	infCAF
RAB2A	0	0.621118	0.915	0.64	0	infCAF
RBBP7	0	0.619486	0.565	0.22	0	infCAF
COPZ1	0	0.616717	0.766	0.451	0	infCAF
YWHAE	0	0.615414	0.877	0.563	0	infCAF
PRKDC	0	0.605226	0.56	0.219	0	infCAF
SAMM50	0	0.603309	0.476	0.172	0	infCAF
FOLR1	0	0.600737	0.253	0.043	0	infCAF
LGALS1	0	0.599909	1	0.972	0	infCAF
PSME2	0	0.59964	0.914	0.625	0	infCAF
FHL1	0	0.596598	0.417	0.139	0	infCAF
PDLIM4	0	0.596548	0.595	0.279	0	infCAF
MTDH	0	0.596172	0.923	0.655	0	infCAF
ELOB	0	0.59617	0.984	0.832	0	infCAF
ATP5MC2	0	0.594985	0.979	0.813	0	infCAF
MCM5	0	0.594128	0.353	0.068	0	infCAF
DPY30	0	0.592735	0.696	0.341	0	infCAF
TUBA1B	0	0.589647	0.985	0.82	0	infCAF
RNPS1	0	0.586499	0.619	0.276	0	infCAF
ARF3	0	0.585503	0.559	0.248	0	infCAF
NEDD8	0	0.584155	0.966	0.754	0	infCAF
COX5A	0	0.58172	0.881	0.608	0	infCAF
EML4	0	0.579428	0.501	0.176	0	infCAF
PUF60	0	0.576399	0.595	0.273	0	infCAF
GPX4	0	0.574356	0.961	0.759	0	infCAF
HSPB11	0	0.571956	0.721	0.392	0	infCAF
MPHOSPH10	0	0.571502	0.596	0.265	0	infCAF
CNDP2	0	0.570111	0.468	0.171	0	infCAF
CCT2	0	0.566095	0.739	0.385	0	infCAF
UBE2V2	0	0.564547	0.715	0.379	0	infCAF
COMMD6	0	0.560196	0.969	0.746	0	infCAF
EIF2S1	0	0.558486	0.551	0.238	0	infCAF
PABPC1	0	0.558002	0.893	0.572	0	infCAF
SDC4	0	0.556962	0.314	0.075	0	infCAF
PLK2	0	0.550692	0.313	0.053	0	infCAF
RGCC	0	0.550023	0.395	0.133	0	infCAF
PCDH9	0	0.546917	0.388	0.114	0	infCAF
PSMA4	0	0.546346	0.932	0.675	0	infCAF
EIF3H	0	0.545762	0.842	0.545	0	infCAF
NASP	0	0.544903	0.639	0.29	0	infCAF
RPSA	0	0.538099	0.99	0.863	0	infCAF
TEX30	0	0.537277	0.379	0.103	0	infCAF
NAV3	0	0.535882	0.282	0.054	0	infCAF
SNRPA1	0	0.535406	0.566	0.251	0	infCAF
EFNB2	0	0.535142	0.237	0.026	0	infCAF
KRT81	0	0.529118	0.157	0.011	0	infCAF
CLN5	0	0.525784	0.439	0.16	0	infCAF
MSH6	0	0.519132	0.318	0.068	0	infCAF
MARCKSL1	0	0.517584	0.625	0.274	0	infCAF
SIGIRR	0	0.517134	0.366	0.112	0	infCAF
RBP4	0	0.514264	0.232	0.046	0	infCAF
MYH10	0	0.511576	0.345	0.081	0	infCAF
POLR3K	0	0.511566	0.43	0.152	0	infCAF
EXOSC4	0	0.510929	0.436	0.159	0	infCAF
RPL35	0	0.508419	1	0.975	0	infCAF
NTHL1	0	0.507831	0.424	0.147	0	infCAF
MT-ND2	0	0.500188	0.992	0.903	0	infCAF
WLS	0	0.4993	0.42	0.138	0	infCAF
FAHD2A	0	0.498431	0.411	0.138	0	infCAF
MT-CO3	0	0.497533	0.998	0.976	0	infCAF
PAFAH1B3	0	0.497147	0.348	0.092	0	infCAF
ENHO	0	0.4955	0.21	0.029	0	infCAF
CCDC28B	0	0.494725	0.415	0.146	0	infCAF
RPL7A	0	0.494578	0.997	0.935	0	infCAF
RPS27A	0	0.493146	1	0.983	0	infCAF
KRAS	0	0.491625	0.441	0.157	0	infCAF
RBBP4	0	0.486266	0.494	0.197	0	infCAF
CD248	0	0.484836	0.342	0.079	0	infCAF
NXT2	0	0.481274	0.299	0.059	0	infCAF
GASAL1	0	0.481169	0.22	0.025	0	infCAF
CYTL1	0	0.481056	0.21	0.03	0	infCAF
AL355338.1	0	0.468868	0.33	0.09	0	infCAF
RILP	0	0.468144	0.298	0.065	0	infCAF
MT-CO2	0	0.467152	0.997	0.977	0	infCAF
DERL3	0	0.46452	0.244	0.052	0	infCAF
ROGDI	0	0.463046	0.331	0.095	0	infCAF
TBC1D4	0	0.45359	0.279	0.06	0	infCAF
FGFR2	0	0.450421	0.226	0.032	0	infCAF
DIS3	0	0.448875	0.296	0.072	0	infCAF
GPC3	0	0.448664	0.185	0.023	0	infCAF
MRPS28	0	0.444334	0.339	0.1	0	infCAF
RPS29	0	0.441539	0.996	0.95	0	infCAF
UBB	0	0.441398	0.996	0.929	0	infCAF
HAUS7	0	0.439715	0.333	0.093	0	infCAF
LKAAEAR1	0	0.438071	0.221	0.023	0	infCAF
RRS1	0	0.435572	0.286	0.072	0	infCAF
RPP25	0	0.422647	0.287	0.063	0	infCAF
MTFP1	0	0.42235	0.281	0.07	0	infCAF
ASS1	0	0.417002	0.23	0.047	0	infCAF
PPP1R16A	0	0.415532	0.229	0.032	0	infCAF
RPS15	0	0.412362	1	0.98	0	infCAF
FAM110B	0	0.411737	0.231	0.042	0	infCAF
SELENBP1	0	0.411474	0.319	0.085	0	infCAF
COL14A1	0	0.405296	0.285	0.059	0	infCAF
MTHFD1	0	0.400697	0.296	0.077	0	infCAF
MCM4	0	0.374916	0.223	0.04	0	infCAF
PAQR4	0	0.367729	0.207	0.038	0	infCAF
RPL32	0	0.358016	1	0.984	0	infCAF
KRT86	0	0.342215	0.126	0.008	0	infCAF
COL9A3	0	0.340749	0.211	0.032	0	infCAF
EMID1	0	0.316476	0.184	0.029	0	infCAF
LINC02381	0	0.309461	0.184	0.029	0	infCAF
WNT10B	0	0.275598	0.136	0.012	0	infCAF
AL512625.3	0	0.263269	0.128	0.008	0	infCAF
PITX1	1.67864e-306	0.362479	0.219	0.044	4.04116e-302	infCAF
SUPT16H	3.86451e-305	0.531184	0.538	0.233	9.30343e-301	infCAF
ADAM12	4.31066e-305	0.443419	0.316	0.09	1.03775e-300	infCAF
TGS1	4.54785e-304	0.460197	0.378	0.126	1.09485e-299	infCAF
SNRPE	1.46248e-303	0.563261	0.906	0.634	3.52077e-299	infCAF
MIF	1.49554e-303	0.651491	0.791	0.48	3.60036e-299	infCAF
SCX	3.89793e-302	0.348668	0.177	0.027	9.38387e-298	infCAF
RPL36AL	4.63602e-302	0.511749	0.966	0.796	1.11608e-297	infCAF
NACA	3.03564e-301	0.38237	0.996	0.915	7.30801e-297	infCAF
YWHAQ	2.91396e-300	0.556832	0.85	0.556	7.01507e-296	infCAF
NUBP2	5.77486e-300	0.534935	0.525	0.232	1.39024e-295	infCAF
ATP5IF1	8.98921e-300	0.538388	0.939	0.715	2.16406e-295	infCAF
PSMA7	3.58695e-299	0.524786	0.974	0.817	8.63523e-295	infCAF
SUCLG1	1.85164e-298	0.536033	0.655	0.34	4.45764e-294	infCAF
UQCR10	5.1704e-296	0.505743	0.947	0.759	1.24472e-291	infCAF
CCT4	2.73475e-295	0.523405	0.726	0.393	6.58364e-291	infCAF
KLF10	1.98782e-294	0.440682	0.346	0.109	4.78547e-290	infCAF
PHGDH	6.80076e-294	0.499131	0.465	0.183	1.63721e-289	infCAF
FOSL2	7.35402e-294	0.40466	0.36	0.116	1.77041e-289	infCAF
UTP11	1.22043e-291	0.503166	0.537	0.24	2.93806e-287	infCAF
PSMA3	2.36491e-291	0.568268	0.805	0.497	5.69328e-287	infCAF
TM9SF2	3.29342e-291	0.490759	0.547	0.244	7.92857e-287	infCAF
DCAF13	3.79485e-291	0.480956	0.524	0.226	9.13573e-287	infCAF
FANCL	5.52382e-291	0.382423	0.261	0.065	1.32981e-286	infCAF
CRELD2	2.32929e-290	0.552354	0.582	0.282	5.60752e-286	infCAF
POLR2I	5.39065e-289	0.471824	0.624	0.304	1.29774e-284	infCAF
RPL4	9.81145e-289	0.485904	0.987	0.853	2.36201e-284	infCAF
COPS5	2.90533e-288	0.494139	0.559	0.258	6.9943e-284	infCAF
AQP1	5.8793e-285	0.503653	0.432	0.167	1.41538e-280	infCAF
APEX1	4.75246e-283	0.506794	0.697	0.376	1.14411e-278	infCAF
CBX5	2.57168e-282	0.470767	0.499	0.214	6.19107e-278	infCAF
SNRPB2	2.86354e-282	0.57635	0.877	0.6	6.89368e-278	infCAF
NAP1L1	1.16766e-281	0.528084	0.905	0.646	2.81102e-277	infCAF
POLR2K	1.4013e-279	0.513583	0.815	0.506	3.3735e-275	infCAF
CETN2	1.71428e-279	0.536098	0.577	0.279	4.12695e-275	infCAF
HMOX2	7.53012e-279	0.516981	0.511	0.23	1.8128e-274	infCAF
OTUD6B-AS1	7.43348e-278	0.486348	0.601	0.295	1.78954e-273	infCAF
NID2	2.55098e-277	0.379576	0.242	0.059	6.14123e-273	infCAF
CPXM1	2.32018e-276	0.303067	0.202	0.04	5.58559e-272	infCAF
RPS19BP1	3.25617e-276	0.531574	0.8	0.507	7.83891e-272	infCAF
APOE	5.04176e-275	0.574836	0.855	0.54	1.21375e-270	infCAF
B9D1	8.24191e-275	0.393918	0.3	0.09	1.98416e-270	infCAF
UBE2I	1.60886e-274	0.531661	0.716	0.414	3.87316e-270	infCAF
TSPAN7	3.25418e-274	0.59134	0.28	0.081	7.83411e-270	infCAF
C6orf48	3.31597e-274	0.545221	0.824	0.509	7.98287e-270	infCAF
MESP1	9.40853e-274	0.310469	0.183	0.033	2.26501e-269	infCAF
IPO5	5.99287e-273	0.340753	0.314	0.096	1.44272e-268	infCAF
RBM25	4.16209e-272	0.522579	0.723	0.413	1.00198e-267	infCAF
THOC6	1.91413e-270	0.404894	0.322	0.104	4.60807e-266	infCAF
DOK5	1.59253e-269	0.462147	0.215	0.049	3.83386e-265	infCAF
PRRX2	4.54057e-269	0.472748	0.507	0.221	1.0931e-264	infCAF
HSD17B10	5.30256e-268	0.613831	0.693	0.407	1.27654e-263	infCAF
GGH	3.69887e-267	0.440474	0.473	0.187	8.90467e-263	infCAF
SNU13	8.47978e-267	0.531137	0.871	0.608	2.04142e-262	infCAF
SRRM2	1.42446e-265	0.502874	0.806	0.502	3.42924e-261	infCAF
HOXC9	1.90368e-265	0.319556	0.23	0.054	4.58292e-261	infCAF
HSPB7	2.93253e-265	0.310014	0.169	0.029	7.05978e-261	infCAF
LBH	5.26126e-265	0.394649	0.261	0.07	1.2666e-260	infCAF
TXNL1	1.54378e-264	0.52474	0.704	0.403	3.71649e-260	infCAF
AK1	1.93683e-264	0.471494	0.405	0.158	4.66273e-260	infCAF
TMED10	6.54292e-264	0.547641	0.805	0.52	1.57514e-259	infCAF
AOC2	1.927e-263	1.03622	0.262	0.075	4.63905e-259	infCAF
EIF6	1.87173e-262	0.524089	0.735	0.444	4.50599e-258	infCAF
HOXC10	2.82117e-262	0.290884	0.166	0.028	6.7917e-258	infCAF
PAICS	1.00665e-261	0.456838	0.482	0.206	2.42341e-257	infCAF
MDK	1.67125e-261	0.915703	0.812	0.547	4.02338e-257	infCAF
MINCR	3.02283e-261	0.322813	0.22	0.051	7.27715e-257	infCAF
UBE2L3	4.40016e-261	0.519818	0.824	0.54	1.05929e-256	infCAF
ARHGEF6	4.71464e-261	0.334105	0.244	0.062	1.135e-256	infCAF
EVL	8.53054e-261	0.329022	0.297	0.089	2.05364e-256	infCAF
TNMD	1.0337e-260	0.38761	0.102	0.007	2.48853e-256	infCAF
TATDN1	1.33823e-260	0.433415	0.473	0.202	3.22166e-256	infCAF
MDH1	3.40648e-260	0.517914	0.743	0.448	8.20076e-256	infCAF
PRIM1	2.07121e-259	0.325978	0.227	0.055	4.98623e-255	infCAF
NHP2	4.24467e-258	0.56317	0.745	0.45	1.02186e-253	infCAF
CCDC88A	8.70019e-258	0.389895	0.47	0.196	2.09448e-253	infCAF
SMC1A	1.90875e-257	0.484247	0.444	0.185	4.59513e-253	infCAF
ABCE1	3.14661e-257	0.458522	0.487	0.216	7.57514e-253	infCAF
MCM6	3.48194e-257	0.334018	0.253	0.068	8.38242e-253	infCAF
VPS28	1.61472e-256	0.525632	0.803	0.519	3.88728e-252	infCAF
CISD2	7.61876e-256	0.438976	0.579	0.282	1.83414e-251	infCAF
NUCKS1	1.3681e-255	0.425941	0.925	0.658	3.29357e-251	infCAF
ASPH	1.57265e-255	0.471592	0.589	0.296	3.786e-251	infCAF
SWI5	2.60385e-255	0.496036	0.534	0.256	6.26851e-251	infCAF
VBP1	2.62063e-255	0.486671	0.579	0.291	6.30889e-251	infCAF
MYL6B	1.63116e-254	0.476525	0.595	0.303	3.92686e-250	infCAF
TOMM22	1.77346e-253	0.503831	0.674	0.38	4.26944e-249	infCAF
GEMIN2	2.75853e-253	0.347473	0.247	0.066	6.64089e-249	infCAF
RBM26	3.19968e-253	0.418066	0.357	0.129	7.70292e-249	infCAF
RALY	3.62735e-252	0.493784	0.664	0.364	8.73248e-248	infCAF
EPS8	1.44788e-251	0.349299	0.388	0.143	3.48562e-247	infCAF
ARMC1	6.74841e-251	0.367999	0.297	0.094	1.62461e-246	infCAF
SSBP4	9.49048e-251	0.460743	0.455	0.196	2.28474e-246	infCAF
COPS3	4.37015e-249	0.347876	0.509	0.23	1.05207e-244	infCAF
RPS5	4.59505e-249	0.447187	0.994	0.935	1.10621e-244	infCAF
SCD5	3.40931e-248	0.294302	0.166	0.03	8.20757e-244	infCAF
SEMA3B	4.32228e-248	0.283406	0.16	0.028	1.04054e-243	infCAF
PSMB7	1.36614e-247	0.486212	0.813	0.521	3.28886e-243	infCAF
FAAP20	1.54769e-247	0.488794	0.69	0.392	3.72591e-243	infCAF
NAA38	2.28443e-247	0.493287	0.789	0.502	5.49953e-243	infCAF
NME4	4.13954e-247	0.548431	0.72	0.434	9.96552e-243	infCAF
SLC39A4	1.07932e-246	0.379324	0.282	0.087	2.59836e-242	infCAF
EIF5B	3.90884e-246	0.457041	0.762	0.459	9.41015e-242	infCAF
TP53	5.03218e-245	0.384251	0.271	0.081	1.21145e-240	infCAF
MRPL40	1.88683e-244	0.459237	0.654	0.361	4.54235e-240	infCAF
RTRAF	1.8909e-244	0.478341	0.862	0.595	4.55216e-240	infCAF
FKBP3	1.08361e-243	0.517707	0.736	0.452	2.60868e-239	infCAF
MEST	1.92856e-243	0.363893	0.148	0.024	4.6428e-239	infCAF
CRIP2	3.37065e-243	0.327699	0.5	0.216	8.1145e-239	infCAF
SMIM10	3.93327e-243	0.476068	0.541	0.262	9.46895e-239	infCAF
RASL11B	8.67362e-243	0.289111	0.136	0.02	2.08809e-238	infCAF
NENF	1.44177e-242	0.512336	0.857	0.59	3.47091e-238	infCAF
RAE1	2.61256e-242	0.407745	0.341	0.123	6.28947e-238	infCAF
PPDPF	5.14974e-241	0.542563	0.853	0.587	1.23975e-236	infCAF
NOP56	8.658e-241	0.473679	0.602	0.314	2.08433e-236	infCAF
SUGCT	1.45424e-240	0.529922	0.265	0.081	3.50095e-236	infCAF
IGFBP6	1.52679e-240	0.442601	0.453	0.194	3.67558e-236	infCAF
UBN1	1.64791e-240	0.39648	0.321	0.111	3.96718e-236	infCAF
C8orf33	1.81429e-240	0.392903	0.432	0.182	4.36773e-236	infCAF
POLE4	4.86856e-240	0.422824	0.635	0.337	1.17206e-235	infCAF
NGDN	2.31095e-239	0.377025	0.337	0.12	5.56339e-235	infCAF
SMC3	2.61006e-238	0.533965	0.538	0.267	6.28346e-234	infCAF
TNNC1	3.37426e-238	0.26357	0.204	0.047	8.1232e-234	infCAF
USP1	5.20325e-238	0.397626	0.436	0.181	1.25263e-233	infCAF
EDF1	9.77375e-238	0.452587	0.962	0.813	2.35293e-233	infCAF
EIF3E	1.05249e-237	0.457618	0.909	0.668	2.53376e-233	infCAF
ATP5MPL	1.60921e-237	0.400549	0.954	0.766	3.87402e-233	infCAF
RPL31	9.93274e-237	0.428219	0.997	0.914	2.39121e-232	infCAF
TRAP1	1.82855e-236	0.365529	0.336	0.12	4.40204e-232	infCAF
RPS21	7.81616e-236	0.301129	0.984	0.864	1.88166e-231	infCAF
ANP32B	9.74602e-236	0.394888	0.788	0.476	2.34626e-231	infCAF
ERGIC3	9.91658e-235	0.515559	0.745	0.458	2.38732e-230	infCAF
PIGP	1.09223e-234	0.435136	0.522	0.252	2.62944e-230	infCAF
SNTA1	1.75507e-234	0.34483	0.26	0.077	4.22517e-230	infCAF
PEX2	8.64198e-234	0.422876	0.407	0.169	2.08047e-229	infCAF
PAXX	1.46581e-233	0.44377	0.532	0.259	3.5288e-229	infCAF
ST13	3.53543e-233	0.488377	0.843	0.57	8.51119e-229	infCAF
NMB	1.15746e-231	0.354516	0.241	0.068	2.78647e-227	infCAF
TMEM70	1.32657e-231	0.366596	0.446	0.191	3.19359e-227	infCAF
RFLNB	3.62765e-231	0.40613	0.347	0.129	8.7332e-227	infCAF
GUSB	6.84942e-231	0.362117	0.498	0.226	1.64893e-226	infCAF
PLS3	8.01418e-231	0.485138	0.745	0.452	1.92933e-226	infCAF
SHARPIN	2.05799e-230	0.430161	0.458	0.209	4.95441e-226	infCAF
BMP7	4.89562e-230	0.296244	0.161	0.031	1.17857e-225	infCAF
BOP1	5.12562e-230	0.365575	0.303	0.103	1.23394e-225	infCAF
RNASE2	5.45471e-228	0.266692	0.118	0.015	1.31317e-223	infCAF
C1QTNF2	1.11075e-227	0.401061	0.256	0.078	2.67402e-223	infCAF
OXCT1	3.90752e-227	0.415335	0.323	0.116	9.40697e-223	infCAF
IDH3G	1.49903e-226	0.451998	0.577	0.307	3.60876e-222	infCAF
GABPB1-AS1	2.90678e-226	0.357923	0.314	0.109	6.99778e-222	infCAF
THAP7	3.83014e-226	0.361144	0.369	0.143	9.22069e-222	infCAF
SNAI2	5.24298e-226	0.443008	0.495	0.228	1.2622e-221	infCAF
REV1	6.57313e-226	0.34902	0.281	0.091	1.58241e-221	infCAF
STARD7	9.3634e-226	0.322317	0.302	0.102	2.25415e-221	infCAF
GPX3	1.52386e-225	0.305485	0.235	0.065	3.66854e-221	infCAF
CUL4A	1.78023e-225	0.323671	0.262	0.08	4.28572e-221	infCAF
CRIP1	2.138e-224	0.281459	0.545	0.255	5.14701e-220	infCAF
MCM3	2.45154e-224	0.329609	0.271	0.084	5.90183e-220	infCAF
C14orf132	7.86685e-224	0.299116	0.183	0.041	1.89387e-219	infCAF
ACP1	1.05902e-223	0.448193	0.715	0.425	2.54948e-219	infCAF
RPL14	2.19454e-223	0.331508	0.994	0.915	5.28314e-219	infCAF
TXN2	2.146e-222	0.450861	0.654	0.373	5.16627e-218	infCAF
DGCR6	3.09261e-222	0.290681	0.199	0.049	7.44516e-218	infCAF
SMARCB1	8.27298e-222	0.411399	0.481	0.223	1.99164e-217	infCAF
ATP5F1B	1.34396e-221	0.47182	0.89	0.651	3.23545e-217	infCAF
EIF3L	1.50809e-221	0.427531	0.732	0.444	3.63058e-217	infCAF
H1F0	2.15542e-220	0.358388	0.405	0.166	5.18896e-216	infCAF
ARC	1.15666e-219	0.298797	0.137	0.022	2.78454e-215	infCAF
PAPSS1	1.16215e-219	0.371109	0.378	0.153	2.79776e-215	infCAF
ROR2	2.73457e-219	0.285847	0.2	0.049	6.5832e-215	infCAF
RXYLT1	5.7519e-219	0.368464	0.347	0.134	1.38471e-214	infCAF
AC004148.2	1.28954e-218	0.366373	0.281	0.094	3.10445e-214	infCAF
STRAP	4.36609e-218	0.429812	0.631	0.351	1.05109e-213	infCAF
SEC11A	5.89046e-216	0.445129	0.89	0.656	1.41807e-211	infCAF
DRG1	7.44086e-216	0.386734	0.414	0.179	1.79131e-211	infCAF
YWHAZ	3.77031e-215	0.414855	0.781	0.493	9.07664e-211	infCAF
SRSF7	5.67204e-215	0.431749	0.74	0.455	1.36549e-210	infCAF
CNPY2	5.77617e-215	0.477578	0.824	0.553	1.39056e-210	infCAF
SUB1	8.73528e-215	0.458154	0.941	0.761	2.10293e-210	infCAF
DKC1	1.37831e-214	0.364546	0.43	0.189	3.31814e-210	infCAF
FCGBP	3.05935e-214	0.319924	0.133	0.022	7.36507e-210	infCAF
LTC4S	3.53157e-214	0.317949	0.259	0.082	8.50189e-210	infCAF
CASTOR1	9.41232e-214	0.254735	0.161	0.033	2.26592e-209	infCAF
PANX3	1.20996e-212	0.335665	0.244	0.071	2.91285e-208	infCAF
ARF6	2.37038e-212	0.3878	0.558	0.287	5.70646e-208	infCAF
AHSA1	2.39648e-212	0.389747	0.53	0.263	5.76928e-208	infCAF
DYNLT1	3.80527e-212	0.461439	0.802	0.52	9.16081e-208	infCAF
MED10	7.17527e-212	0.430787	0.564	0.3	1.72737e-207	infCAF
MRPL51	1.30407e-211	0.426202	0.921	0.686	3.13942e-207	infCAF
SPOCD1	3.08134e-211	0.392946	0.293	0.102	7.41801e-207	infCAF
ATXN10	4.38031e-211	0.407918	0.473	0.227	1.05452e-206	infCAF
MAN1A2	7.37876e-211	0.395926	0.411	0.179	1.77636e-206	infCAF
COQ4	1.05033e-210	0.378886	0.401	0.173	2.52856e-206	infCAF
C16orf91	1.95077e-210	0.363644	0.303	0.109	4.69629e-206	infCAF
RRP7A	2.73719e-210	0.408936	0.453	0.213	6.5895e-206	infCAF
PHB2	3.82916e-210	0.412303	0.658	0.374	9.21831e-206	infCAF
MRPL52	9.30515e-210	0.434798	0.768	0.495	2.24012e-205	infCAF
FKBP11	9.64758e-210	0.519082	0.766	0.497	2.32256e-205	infCAF
CBWD5	2.16908e-209	0.29904	0.204	0.054	5.22184e-205	infCAF
EGLN3	7.60345e-209	0.274805	0.166	0.035	1.83045e-204	infCAF
CEBPZ	8.17862e-209	0.351182	0.444	0.199	1.96892e-204	infCAF
SRSF3	9.80122e-209	0.397396	0.883	0.609	2.35955e-204	infCAF
HNRNPAB	1.5253e-208	0.442423	0.638	0.363	3.67201e-204	infCAF
FAM118A	1.57854e-208	0.289003	0.171	0.039	3.80018e-204	infCAF
ACTR10	4.59623e-208	0.390812	0.588	0.313	1.1065e-203	infCAF
HNRNPH1	5.85581e-208	0.435838	0.655	0.374	1.40973e-203	infCAF
ANTXR1	7.63585e-208	0.380902	0.461	0.214	1.83825e-203	infCAF
RPA1	1.78077e-207	0.347433	0.287	0.1	4.28703e-203	infCAF
FLNA	1.79473e-206	0.452747	0.696	0.411	4.32062e-202	infCAF
PHPT1	1.88896e-206	0.485919	0.91	0.701	4.54748e-202	infCAF
TAF7	5.48632e-206	0.423384	0.574	0.305	1.32078e-201	infCAF
MFAP4	7.73418e-206	0.277685	0.135	0.023	1.86193e-201	infCAF
CTBP1	1.28287e-205	0.320188	0.349	0.138	3.08839e-201	infCAF
GLRX5	1.6402e-205	0.396544	0.631	0.358	3.94862e-201	infCAF
RACK1	2.94334e-205	0.289561	0.994	0.916	7.08581e-201	infCAF
DPM1	4.19455e-205	0.420901	0.529	0.275	1.0098e-200	infCAF
ENO2	5.92989e-205	0.350036	0.198	0.052	1.42756e-200	infCAF
PRPF6	6.98047e-205	0.36407	0.436	0.197	1.68048e-200	infCAF
GSTM3	1.51377e-204	0.494793	0.572	0.314	3.64424e-200	infCAF
UBAC2	1.72499e-204	0.361975	0.373	0.156	4.15274e-200	infCAF
WDR54	1.95377e-204	0.340368	0.307	0.112	4.70352e-200	infCAF
RANGRF	2.50222e-204	0.379011	0.405	0.177	6.02384e-200	infCAF
DDX1	4.05939e-204	0.379566	0.507	0.253	9.77257e-200	infCAF
PSIP1	5.74656e-204	0.414674	0.582	0.306	1.38343e-199	infCAF
PHF5A	1.90068e-203	0.392801	0.389	0.168	4.57569e-199	infCAF
DPM2	8.37159e-203	0.406702	0.525	0.27	2.01538e-198	infCAF
CHD4	9.08398e-203	0.370973	0.547	0.282	2.18688e-198	infCAF
PELP1	1.07606e-202	0.268762	0.185	0.046	2.59051e-198	infCAF
TRAPPC1	1.53149e-202	0.429103	0.722	0.445	3.6869e-198	infCAF
HOXD9	4.45349e-202	0.257512	0.133	0.023	1.07213e-197	infCAF
CACYBP	1.5794e-201	0.387576	0.611	0.334	3.80225e-197	infCAF
BLVRB	1.76789e-201	0.383363	0.619	0.348	4.25601e-197	infCAF
SLC25A11	4.70044e-201	0.407774	0.537	0.282	1.13158e-196	infCAF
CAVIN1	8.56468e-201	0.368083	0.576	0.299	2.06186e-196	infCAF
NAA10	1.09008e-200	0.385454	0.694	0.42	2.62425e-196	infCAF
MSH2	3.53742e-200	0.280191	0.194	0.051	8.51597e-196	infCAF
TMEM256	1.0837e-199	0.415863	0.651	0.383	2.60891e-195	infCAF
METRN	1.52811e-199	0.351473	0.4	0.176	3.67877e-195	infCAF
PTGES	8.06063e-199	0.542547	0.443	0.209	1.94052e-194	infCAF
PRMT5	1.46979e-198	0.319671	0.303	0.112	3.53838e-194	infCAF
COMMD4	1.03108e-197	0.400478	0.558	0.298	2.48223e-193	infCAF
POLR2J3.1	1.4051e-197	0.362695	0.34	0.137	3.38265e-193	infCAF
NDUFA6	1.44723e-197	0.472651	0.824	0.578	3.48405e-193	infCAF
ACYP1	1.70878e-197	0.333951	0.305	0.113	4.11371e-193	infCAF
KTN1	3.64765e-197	0.418966	0.757	0.48	8.78134e-193	infCAF
SNW1	4.87079e-197	0.386449	0.587	0.322	1.1726e-192	infCAF
TBCB	1.99205e-196	0.414067	0.616	0.353	4.79567e-192	infCAF
FIP1L1	4.5609e-195	0.30847	0.34	0.135	1.09799e-190	infCAF
EMP2	4.56703e-195	0.407764	0.621	0.348	1.09947e-190	infCAF
PBX1	4.58469e-195	0.284923	0.226	0.068	1.10372e-190	infCAF
DAP	6.12282e-195	0.436863	0.59	0.331	1.47401e-190	infCAF
GPR180	1.05937e-194	0.305352	0.246	0.08	2.55032e-190	infCAF
DNMT1	4.16289e-194	0.29936	0.438	0.199	1.00217e-189	infCAF
SMC6	4.33745e-194	0.325247	0.305	0.114	1.0442e-189	infCAF
RNF219	7.72835e-194	0.296951	0.19	0.05	1.86052e-189	infCAF
COPS4	8.65579e-194	0.358058	0.442	0.207	2.08379e-189	infCAF
FAHD2B	1.89454e-193	0.259756	0.206	0.057	4.56092e-189	infCAF
FARP1	3.12777e-193	0.299242	0.288	0.104	7.52979e-189	infCAF
FXN	4.85492e-193	0.356975	0.318	0.125	1.16877e-188	infCAF
EMD	6.73113e-193	0.371836	0.365	0.155	1.62045e-188	infCAF
RSL24D1	9.24913e-193	0.40988	0.774	0.505	2.22664e-188	infCAF
NDUFA9	1.1238e-192	0.431583	0.523	0.28	2.70543e-188	infCAF
TSC22D3	1.31301e-192	0.372975	0.608	0.329	3.16094e-188	infCAF
VPS36	3.02317e-192	0.286773	0.339	0.135	7.27798e-188	infCAF
FRG1	9.00456e-192	0.379537	0.55	0.294	2.16776e-187	infCAF
NEMF	1.14412e-191	0.352832	0.494	0.244	2.75435e-187	infCAF
C22orf39	4.11867e-191	0.36161	0.379	0.165	9.91529e-187	infCAF
LRRCC1	1.40402e-190	0.297695	0.217	0.065	3.38003e-186	infCAF
GDF11	1.71614e-190	0.253442	0.167	0.04	4.13143e-186	infCAF
LINC00909	3.49924e-190	0.269491	0.188	0.05	8.42407e-186	infCAF
CENPV	3.67591e-190	0.288634	0.246	0.08	8.84939e-186	infCAF
TUBA1A	3.76963e-190	0.567257	0.83	0.567	9.07502e-186	infCAF
TMCO1	4.65877e-190	0.436095	0.769	0.506	1.12155e-185	infCAF
SNRPB	5.38846e-190	0.376649	0.826	0.547	1.29722e-185	infCAF
TNRC6B	5.51659e-190	0.335706	0.416	0.189	1.32806e-185	infCAF
DAAM1	3.03204e-189	0.307228	0.257	0.087	7.29934e-185	infCAF
LYPLAL1	7.97615e-189	0.332348	0.332	0.135	1.92018e-184	infCAF
PIGH	8.68298e-189	0.326886	0.296	0.111	2.09034e-184	infCAF
SDHC	1.01092e-188	0.402728	0.634	0.37	2.4337e-184	infCAF
DPT	2.43136e-188	0.541242	0.675	0.392	5.85326e-184	infCAF
SCAF11	2.7936e-188	0.358034	0.549	0.292	6.72531e-184	infCAF
GALM	3.08592e-188	0.324693	0.277	0.1	7.42905e-184	infCAF
TTC3	4.24737e-188	0.353358	0.774	0.505	1.02251e-183	infCAF
KRCC1	5.94513e-188	0.351071	0.409	0.186	1.43123e-183	infCAF
CDC16	1.79662e-187	0.325865	0.261	0.091	4.32519e-183	infCAF
SH3BP5	9.65058e-187	0.303294	0.25	0.084	2.32328e-182	infCAF
PLOD1	1.03294e-186	0.379389	0.513	0.265	2.4867e-182	infCAF
C20orf24	1.0363e-186	0.387321	0.591	0.334	2.4948e-182	infCAF
MLF2	1.09867e-186	0.443636	0.667	0.408	2.64494e-182	infCAF
ATRAID	1.43785e-186	0.396141	0.788	0.527	3.46148e-182	infCAF
LMO7-AS1	2.00494e-186	0.333903	0.203	0.059	4.82669e-182	infCAF
PTBP2	1.24913e-185	0.262228	0.174	0.044	3.00715e-181	infCAF
HAAO	3.5806e-185	0.280599	0.197	0.056	8.61994e-181	infCAF
SRR	3.77619e-185	0.270384	0.185	0.049	9.0908e-181	infCAF
PPM1G	6.14066e-185	0.363823	0.546	0.292	1.4783e-180	infCAF
SAMD11	1.79587e-184	0.309894	0.226	0.071	4.32337e-180	infCAF
NBPF14	2.4344e-184	0.302528	0.332	0.131	5.86058e-180	infCAF
ANGPT1	3.30663e-184	0.271331	0.216	0.064	7.96038e-180	infCAF
IMMT	4.98099e-184	0.302215	0.364	0.155	1.19912e-179	infCAF
DBP	6.24054e-182	0.266158	0.182	0.049	1.50235e-177	infCAF
ASAP1	1.1829e-181	0.355136	0.442	0.214	2.84772e-177	infCAF
TXN	2.91934e-181	0.434462	0.982	0.848	7.02801e-177	infCAF
ZMAT5	4.01124e-181	0.326307	0.336	0.14	9.65666e-177	infCAF
PMM1	1.39997e-179	0.367657	0.39	0.179	3.37028e-175	infCAF
TSR3	1.44011e-179	0.378333	0.493	0.257	3.46691e-175	infCAF
NOL12	5.34687e-179	0.264423	0.224	0.071	1.28721e-174	infCAF
AKR7A2	8.37659e-179	0.388547	0.556	0.308	2.01658e-174	infCAF
TGFBI1	1.16228e-178	0.398328	0.89	0.583	2.79806e-174	infCAF
MGLL	2.88163e-178	0.296002	0.19	0.054	6.93724e-174	infCAF
SP7	7.93468e-178	0.36152	0.342	0.144	1.91019e-173	infCAF
CTNNAL1	8.80611e-178	0.376988	0.46	0.228	2.11998e-173	infCAF
CDIP1	9.29529e-178	0.274197	0.191	0.054	2.23775e-173	infCAF
RSPO3	3.03699e-177	0.262691	0.143	0.032	7.31125e-173	infCAF
PNN	6.11707e-177	0.368927	0.548	0.298	1.47262e-172	infCAF
SNHG19	7.64223e-177	0.253763	0.222	0.07	1.83979e-172	infCAF
MT-ATP6	9.20626e-177	0.27113	0.995	0.96	2.21631e-172	infCAF
RDH11	4.26366e-176	0.363943	0.452	0.224	1.02643e-171	infCAF
DHRS1	6.14478e-176	0.30428	0.237	0.08	1.4793e-171	infCAF
APOPT1	8.77123e-176	0.36024	0.533	0.288	2.11159e-171	infCAF
C3orf58	1.11343e-175	0.342833	0.284	0.109	2.68046e-171	infCAF
GAR1	1.14706e-175	0.342173	0.36	0.159	2.76143e-171	infCAF
PMAIP1	5.26804e-175	0.663604	0.36	0.163	1.26823e-170	infCAF
ILF2	5.58434e-175	0.292578	0.716	0.439	1.34437e-170	infCAF
JPT2	5.60281e-175	0.268447	0.226	0.074	1.34882e-170	infCAF
NDUFA8	1.80879e-174	0.349187	0.664	0.402	4.35449e-170	infCAF
MRPL30	1.89592e-174	0.279335	0.222	0.072	4.56425e-170	infCAF
TIMM9	2.91461e-174	0.331546	0.452	0.224	7.01664e-170	infCAF
RNF167	3.94708e-174	0.318152	0.35	0.151	9.5022e-170	infCAF
ARL4A	1.72504e-173	0.315372	0.388	0.173	4.15286e-169	infCAF
HINT1	2.05947e-173	0.436946	0.946	0.768	4.95796e-169	infCAF
RPLP1	2.80653e-173	0.291413	1	0.992	6.75643e-169	infCAF
STK24	3.29861e-173	0.285527	0.256	0.091	7.94108e-169	infCAF
CKLF	4.41125e-173	0.370006	0.662	0.405	1.06196e-168	infCAF
MRPS11	5.60641e-173	0.379799	0.535	0.295	1.34969e-168	infCAF
NINJ1	6.60584e-173	0.278318	0.402	0.183	1.59029e-168	infCAF
SLC2A4RG	7.18203e-173	0.29627	0.304	0.121	1.729e-168	infCAF
PRAME	7.37446e-173	0.261713	0.154	0.037	1.77533e-168	infCAF
SRM	1.10072e-172	0.337093	0.77	0.502	2.64987e-168	infCAF
CHCHD10	1.87354e-172	0.370368	0.679	0.42	4.51037e-168	infCAF
PGP	2.38538e-172	0.325828	0.411	0.193	5.74256e-168	infCAF
SRSF5	3.02653e-172	0.322617	0.663	0.395	7.28607e-168	infCAF
NCBP3	5.77452e-172	0.29452	0.252	0.09	1.39016e-167	infCAF
PITPNA-AS1	8.19813e-172	0.316597	0.276	0.105	1.97362e-167	infCAF
MANBAL	1.47682e-171	0.340469	0.445	0.222	3.55529e-167	infCAF
SRD5A3	5.04772e-171	0.311811	0.354	0.156	1.21519e-166	infCAF
TRIM2	5.30125e-171	0.263059	0.155	0.038	1.27622e-166	infCAF
INTS6	6.23896e-171	0.34827	0.328	0.138	1.50197e-166	infCAF
LMAN1	1.00871e-170	0.483406	0.792	0.55	2.42837e-166	infCAF
CYB5R3	1.21508e-170	0.367991	0.625	0.365	2.92518e-166	infCAF
BRIX1	4.219e-170	0.308349	0.427	0.205	1.01568e-165	infCAF
GANAB	6.13092e-170	0.35555	0.462	0.234	1.47596e-165	infCAF
SNAP29	1.39799e-168	0.291899	0.319	0.132	3.36552e-164	infCAF
CHD6	2.61873e-168	0.310583	0.33	0.14	6.30432e-164	infCAF
PEMT	4.71528e-168	0.273584	0.359	0.158	1.13516e-163	infCAF
GJA1	4.7278e-168	0.434424	0.759	0.498	1.13817e-163	infCAF
FABP5	6.30042e-168	0.364714	0.718	0.448	1.51676e-163	infCAF
PHF20L1	9.18023e-168	0.303025	0.441	0.218	2.21005e-163	infCAF
SNHG7	4.76419e-167	0.380247	0.537	0.293	1.14693e-162	infCAF
WISP1	1.90636e-166	0.255576	0.158	0.04	4.58936e-162	infCAF
CIB2	3.32597e-166	0.254951	0.181	0.052	8.00693e-162	infCAF
EBAG9	9.63517e-166	0.318669	0.358	0.159	2.31957e-161	infCAF
SNHG15	2.17572e-165	0.281658	0.33	0.14	5.23784e-161	infCAF
SYAP1	2.98692e-165	0.3468	0.499	0.266	7.1907e-161	infCAF
CHMP4B	9.70114e-165	0.332867	0.513	0.278	2.33545e-160	infCAF
OFD1	9.75552e-165	0.301703	0.326	0.139	2.34854e-160	infCAF
YWHAB	1.14939e-164	0.392251	0.83	0.595	2.76705e-160	infCAF
ZCRB1	2.79089e-164	0.389054	0.688	0.435	6.71879e-160	infCAF
FAM69C	7.58384e-164	0.276303	0.173	0.048	1.82573e-159	infCAF
AHCY	1.02266e-163	0.308619	0.32	0.136	2.46196e-159	infCAF
RPL18	1.32911e-163	0.300256	0.996	0.939	3.1997e-159	infCAF
MRPL28	1.43519e-163	0.369087	0.515	0.284	3.45508e-159	infCAF
SLC25A4	1.55689e-163	0.260155	0.201	0.063	3.74805e-159	infCAF
OAF	2.16307e-163	0.254925	0.269	0.102	5.20737e-159	infCAF
RIDA	5.73385e-163	0.329286	0.365	0.166	1.38037e-158	infCAF
RABL6	7.87147e-163	0.311832	0.353	0.16	1.89498e-158	infCAF
COA5	2.08294e-162	0.293185	0.383	0.178	5.01446e-158	infCAF
CARS2	4.81192e-162	0.314802	0.308	0.13	1.15842e-157	infCAF
PCID2	7.62529e-162	0.28884	0.277	0.109	1.83571e-157	infCAF
CCDC91	9.10627e-162	0.274378	0.226	0.078	2.19224e-157	infCAF
ID1	1.16849e-161	0.272403	0.642	0.362	2.81301e-157	infCAF
ALDH2	1.81637e-161	0.347153	0.353	0.16	4.37273e-157	infCAF
ZNRD1	2.40364e-161	0.304783	0.387	0.182	5.78653e-157	infCAF
CBR1	6.36459e-161	0.312166	0.536	0.297	1.53221e-156	infCAF
MAF1	1.17952e-160	0.349066	0.497	0.271	2.83958e-156	infCAF
NAA15	1.29601e-160	0.297623	0.276	0.108	3.12001e-156	infCAF
EXOSC9	2.64324e-160	0.289921	0.25	0.093	6.36333e-156	infCAF
DYNC1LI2	2.6604e-160	0.341312	0.441	0.225	6.40465e-156	infCAF
FUNDC2	2.95846e-160	0.365367	0.545	0.312	7.1222e-156	infCAF
NFIA	3.52972e-160	0.25901	0.242	0.086	8.49744e-156	infCAF
STK3	7.12688e-160	0.268017	0.235	0.083	1.71572e-155	infCAF
RHBDD3	1.17634e-159	0.268972	0.235	0.083	2.83193e-155	infCAF
RWDD4	2.79344e-159	0.338244	0.366	0.172	6.72493e-155	infCAF
LMNA	3.77049e-159	0.324421	0.928	0.685	9.07707e-155	infCAF
CCNQ	4.70932e-159	0.287605	0.279	0.111	1.13372e-154	infCAF
ATP1B1	7.41641e-159	0.334668	0.336	0.147	1.78543e-154	infCAF
PPA2	1.74823e-158	0.33587	0.432	0.219	4.20868e-154	infCAF
CCT5	1.96373e-158	0.310101	0.659	0.399	4.72747e-154	infCAF
MRPS5	5.57126e-158	0.301797	0.487	0.258	1.34122e-153	infCAF
WDR43	6.34911e-158	0.289809	0.339	0.149	1.52849e-153	infCAF
MYCBP2	1.65895e-157	0.31454	0.409	0.201	3.99375e-153	infCAF
FAM50A	2.25608e-157	0.340785	0.562	0.328	5.43128e-153	infCAF
CS	3.51802e-157	0.253549	0.222	0.077	8.46929e-153	infCAF
OXA1L	4.20781e-157	0.279971	0.456	0.231	1.01299e-152	infCAF
DDX24	7.74782e-157	0.318476	0.722	0.461	1.86521e-152	infCAF
HSPA9	8.01661e-157	0.319099	0.481	0.256	1.92992e-152	infCAF
SRP72	1.40445e-156	0.345679	0.64	0.394	3.38108e-152	infCAF
SPATS2	2.44426e-156	0.324437	0.35	0.16	5.88431e-152	infCAF
FEZ2	3.49132e-156	0.318805	0.477	0.252	8.40499e-152	infCAF
MRPS35	5.15191e-156	0.321379	0.349	0.16	1.24027e-151	infCAF
RBM42	5.34622e-156	0.279821	0.38	0.178	1.28705e-151	infCAF
ZNF326	6.21322e-156	0.273452	0.353	0.159	1.49577e-151	infCAF
ATP5PB	3.31663e-155	0.346339	0.79	0.546	7.98446e-151	infCAF
TPP2	6.63219e-155	0.297816	0.257	0.099	1.59663e-150	infCAF
MIR181A1HG	1.91517e-154	0.317407	0.32	0.139	4.61057e-150	infCAF
MGP1	1.91906e-154	0.361016	0.757	0.482	4.61995e-150	infCAF
MRPL20	1.951e-154	0.330876	0.779	0.537	4.69685e-150	infCAF
SLC9A3R2	3.77082e-154	0.276083	0.385	0.186	9.07786e-150	infCAF
DDR2	5.07447e-154	0.31634	0.366	0.173	1.22163e-149	infCAF
MNAT1	8.40408e-153	0.287245	0.339	0.154	2.0232e-148	infCAF
SOX4	9.30107e-153	0.285404	0.824	0.549	2.23914e-148	infCAF
DNAJC21	2.13734e-152	0.295813	0.423	0.212	5.14542e-148	infCAF
C12orf10	2.86653e-152	0.31151	0.422	0.216	6.90088e-148	infCAF
CRIPT	3.92733e-152	0.318702	0.479	0.258	9.45465e-148	infCAF
IMPAD1	4.48302e-152	0.297394	0.382	0.183	1.07924e-147	infCAF
SERBP1	8.02825e-152	0.313947	0.875	0.649	1.93272e-147	infCAF
NR4A1	1.50724e-151	0.326769	0.246	0.092	3.62854e-147	infCAF
WRB	3.75295e-151	0.290079	0.326	0.144	9.03486e-147	infCAF
COX14	3.94318e-151	0.326239	0.623	0.382	9.49281e-147	infCAF
EIF3D	5.10134e-151	0.325499	0.616	0.373	1.2281e-146	infCAF
RPAIN	8.03454e-151	0.281112	0.328	0.146	1.93423e-146	infCAF
C14orf119	1.03498e-150	0.325296	0.549	0.316	2.49161e-146	infCAF
MRPL22	2.05288e-150	0.33633	0.597	0.355	4.94209e-146	infCAF
RSL1D1	4.4536e-150	0.319572	0.703	0.44	1.07216e-145	infCAF
SLTM	5.89353e-150	0.333264	0.548	0.313	1.41881e-145	infCAF
PFN1	6.02004e-150	0.339756	0.992	0.883	1.44926e-145	infCAF
NES	6.18961e-150	0.303219	0.379	0.18	1.49009e-145	infCAF
NUTF2	9.90282e-150	0.342632	0.528	0.303	2.38401e-145	infCAF
ZFHX4-AS1	1.00207e-149	0.265688	0.187	0.059	2.41239e-145	infCAF
BLOC1S1	1.19233e-149	0.339236	0.768	0.529	2.87042e-145	infCAF
ATP1B3	2.64733e-149	0.419627	0.726	0.489	6.37318e-145	infCAF
MRPS26	4.36236e-149	0.274208	0.547	0.308	1.05019e-144	infCAF
MAGED1	1.97369e-148	0.379041	0.532	0.31	4.75147e-144	infCAF
ZNF706	3.6988e-148	0.329134	0.643	0.396	8.9045e-144	infCAF
PITHD1	3.9013e-148	0.332271	0.412	0.211	9.392e-144	infCAF
ZFP36L2	5.4181e-148	0.270452	0.515	0.28	1.30435e-143	infCAF
PIP4P2	6.52572e-148	0.268093	0.24	0.091	1.571e-143	infCAF
MT-CYB	8.13919e-148	0.270317	0.991	0.941	1.95943e-143	infCAF
TSEN15	8.41094e-148	0.310455	0.311	0.138	2.02485e-143	infCAF
POLR2B	1.10065e-147	0.278306	0.315	0.138	2.6497e-143	infCAF
RPL17	1.16695e-147	0.33886	0.896	0.667	2.80932e-143	infCAF
ACTR1B	1.2784e-147	0.262348	0.227	0.083	3.07762e-143	infCAF
PDIA6	1.28524e-147	0.379161	0.844	0.614	3.09407e-143	infCAF
MED28	1.67377e-147	0.30208	0.427	0.22	4.02942e-143	infCAF
CLUAP1	1.70163e-147	0.262111	0.23	0.085	4.09651e-143	infCAF
ZCCHC17	3.43336e-147	0.296435	0.46	0.244	8.26547e-143	infCAF
PGM1	3.88462e-147	0.261514	0.256	0.1	9.35183e-143	infCAF
SQLE	4.40451e-147	0.373806	0.345	0.16	1.06034e-142	infCAF
DGUOK	6.37895e-147	0.343996	0.693	0.447	1.53567e-142	infCAF
BAZ1A	1.3347e-146	0.287143	0.376	0.181	3.21316e-142	infCAF
VAMP2	1.62975e-146	0.349525	0.561	0.329	3.92346e-142	infCAF
LRIF1	1.75385e-146	0.263189	0.221	0.079	4.22223e-142	infCAF
EIF3A	8.43849e-146	0.353163	0.575	0.342	2.03148e-141	infCAF
GTF2A2	8.58194e-146	0.359941	0.691	0.456	2.06602e-141	infCAF
COMMD10	1.90749e-145	0.276584	0.329	0.151	4.59208e-141	infCAF
SURF6	3.16894e-145	0.255083	0.272	0.111	7.62892e-141	infCAF
PSMG3	4.37626e-145	0.293872	0.468	0.252	1.05354e-140	infCAF
EIF4E	7.59408e-145	0.274099	0.497	0.274	1.8282e-140	infCAF
SRSF6	1.87301e-144	0.284585	0.333	0.152	4.50909e-140	infCAF
SYNJ2BP	2.80113e-144	0.269445	0.265	0.107	6.74343e-140	infCAF
PARVB	2.96702e-144	0.257913	0.25	0.098	7.14279e-140	infCAF
TPD52L2	6.66028e-144	0.301225	0.357	0.171	1.60339e-139	infCAF
NUDC	2.8761e-143	0.301563	0.688	0.439	6.92393e-139	infCAF
PUS7L	4.30445e-143	0.291175	0.337	0.157	1.03625e-138	infCAF
RPS26	5.46779e-143	0.31528	0.966	0.804	1.31632e-138	infCAF
GFER	9.44073e-143	0.281635	0.311	0.139	2.27276e-138	infCAF
NELFCD	1.07063e-142	0.271784	0.307	0.136	2.57744e-138	infCAF
NXT1	1.51126e-142	0.295842	0.377	0.185	3.6382e-138	infCAF
CMTM3	1.78919e-142	0.338006	0.456	0.244	4.3073e-138	infCAF
CARHSP1	4.64313e-142	0.303409	0.476	0.257	1.11779e-137	infCAF
GLO1	5.10489e-142	0.317936	0.574	0.342	1.22895e-137	infCAF
MXRA5	1.01903e-141	0.31267	0.383	0.191	2.45321e-137	infCAF
FBL	1.24082e-141	0.287953	0.456	0.244	2.98715e-137	infCAF
PQBP1	2.59427e-141	0.342429	0.408	0.212	6.24544e-137	infCAF
IMP3	3.18553e-141	0.29991	0.476	0.26	7.66885e-137	infCAF
PDCL3	4.98382e-141	0.271048	0.317	0.144	1.19981e-136	infCAF
OS9	1.03696e-140	0.259622	0.619	0.377	2.49638e-136	infCAF
ACOT2	1.47972e-140	0.28493	0.291	0.126	3.56227e-136	infCAF
BCAP31	1.59062e-140	0.320531	0.699	0.45	3.82925e-136	infCAF
PITPNB	2.01659e-140	0.250435	0.324	0.147	4.85474e-136	infCAF
SF3A3	3.88552e-140	0.26969	0.352	0.166	9.354e-136	infCAF
HM13	5.72199e-140	0.336101	0.67	0.432	1.37751e-135	infCAF
SSRP1	1.58355e-139	0.291795	0.4	0.202	3.81223e-135	infCAF
ZNF22	2.02007e-139	0.305825	0.365	0.178	4.86311e-135	infCAF
MED31	2.74443e-139	0.290467	0.373	0.185	6.60695e-135	infCAF
FAM3A	3.54748e-139	0.258014	0.279	0.118	8.54021e-135	infCAF
TMA16	4.89247e-139	0.293778	0.366	0.18	1.17781e-134	infCAF
CEBPB	5.46788e-139	0.268581	0.551	0.319	1.31634e-134	infCAF
USP48	6.94714e-139	0.251259	0.338	0.157	1.67245e-134	infCAF
LITAF	1.10866e-138	0.2859	0.442	0.234	2.669e-134	infCAF
ZFAS1	1.21976e-138	0.314721	0.881	0.652	2.93645e-134	infCAF
PSMB5	1.28469e-138	0.343092	0.878	0.663	3.09276e-134	infCAF
COMMD5	1.39064e-138	0.291185	0.354	0.172	3.34783e-134	infCAF
DYRK4	2.15757e-138	0.354819	0.343	0.167	5.19414e-134	infCAF
CD9	2.3132e-138	0.36976	0.762	0.518	5.5688e-134	infCAF
CNBP	5.51477e-138	0.330235	0.748	0.507	1.32763e-133	infCAF
DARS	1.02169e-137	0.281302	0.451	0.242	2.45962e-133	infCAF
TIMM21	1.10383e-137	0.251212	0.192	0.066	2.65736e-133	infCAF
ERG28	1.90107e-137	0.306047	0.346	0.165	4.57663e-133	infCAF
APOO	2.4716e-137	0.273901	0.216	0.081	5.95013e-133	infCAF
TRABD	4.40147e-137	0.259498	0.274	0.116	1.05961e-132	infCAF
SRP54	1.23476e-136	0.292384	0.386	0.196	2.97256e-132	infCAF
ETFB	2.1784e-136	0.312661	0.688	0.456	5.24428e-132	infCAF
FAH	2.34528e-136	0.281907	0.294	0.129	5.64604e-132	infCAF
CTNNBL1	2.42833e-136	0.260203	0.301	0.134	5.84596e-132	infCAF
COMMD1	4.49406e-136	0.304438	0.568	0.343	1.0819e-131	infCAF
RPS14	6.3675e-136	0.253813	0.999	0.986	1.53291e-131	infCAF
MLST8	1.19606e-135	0.263674	0.289	0.127	2.87939e-131	infCAF
NCL	5.32465e-135	0.353171	0.818	0.583	1.28186e-130	infCAF
USP5	2.40694e-134	0.252113	0.23	0.09	5.79446e-130	infCAF
ACO2	2.58311e-134	0.290448	0.321	0.15	6.21857e-130	infCAF
FAM96B	2.74586e-134	0.318939	0.757	0.522	6.61037e-130	infCAF
DNTTIP1	3.13077e-134	0.265827	0.351	0.17	7.53701e-130	infCAF
NABP2	9.40872e-134	0.292309	0.355	0.174	2.26506e-129	infCAF
HNRNPA1	1.27632e-133	0.296891	0.955	0.798	3.07261e-129	infCAF
MRPS18C	3.94484e-133	0.288188	0.638	0.403	9.4968e-129	infCAF
DEK	1.26288e-132	0.293733	0.695	0.452	3.04026e-128	infCAF
STUB1	2.14824e-132	0.315259	0.635	0.406	5.17167e-128	infCAF
CRK	2.3293e-132	0.250749	0.325	0.152	5.60755e-128	infCAF
PXMP2	2.44117e-132	0.290795	0.31	0.143	5.87688e-128	infCAF
RNASE1	6.06085e-132	0.363903	0.417	0.219	1.45909e-127	infCAF
DNAJB1	2.03931e-131	0.403015	0.558	0.342	4.90943e-127	infCAF
RFXANK	3.32833e-131	0.267722	0.373	0.187	8.01263e-127	infCAF
CYHR1	1.59011e-130	0.252346	0.301	0.138	3.82803e-126	infCAF
C20orf27	2.27236e-130	0.255487	0.395	0.202	5.47049e-126	infCAF
OSBPL8	2.46361e-130	0.290531	0.515	0.298	5.9309e-126	infCAF
SHOX2	3.24808e-130	0.336201	0.368	0.187	7.81942e-126	infCAF
TMSB10	5.54775e-130	0.304136	1	0.99	1.33556e-125	infCAF
SRPRB	7.26976e-130	0.293758	0.549	0.326	1.75012e-125	infCAF
SSNA1	1.46405e-129	0.292238	0.581	0.356	3.52456e-125	infCAF
NBN	2.36299e-129	0.254801	0.298	0.136	5.68867e-125	infCAF
CANX	6.28983e-129	0.256951	0.59	0.361	1.51421e-124	infCAF
TCEA2	7.70484e-129	0.261187	0.341	0.165	1.85486e-124	infCAF
STAU1	1.25668e-128	0.308959	0.531	0.316	3.02532e-124	infCAF
SLC52A2	1.64276e-128	0.29143	0.363	0.183	3.95477e-124	infCAF
TIMM22	1.65241e-128	0.259418	0.304	0.141	3.97801e-124	infCAF
TOP1	1.79632e-128	0.321989	0.562	0.34	4.32445e-124	infCAF
HIST1H1C	8.37364e-128	0.388949	0.317	0.149	2.01587e-123	infCAF
SCFD1	1.46294e-127	0.264109	0.428	0.23	3.52187e-123	infCAF
HTRA1	6.7169e-127	0.683543	0.74	0.532	1.61703e-122	infCAF
BEX3	1.15436e-126	0.383518	0.81	0.609	2.77901e-122	infCAF
UFD1	1.86096e-126	0.284638	0.615	0.388	4.48008e-122	infCAF
NARS	3.31593e-126	0.29125	0.462	0.262	7.98278e-122	infCAF
MRPL1	1.56103e-125	0.264251	0.342	0.169	3.75803e-121	infCAF
SNX7	2.45264e-125	0.354876	0.515	0.308	5.9045e-121	infCAF
BOD1L1	2.90397e-125	0.268345	0.355	0.178	6.99101e-121	infCAF
LIMA1	5.35389e-125	0.321428	0.536	0.318	1.2889e-120	infCAF
PFDN5	2.46293e-124	0.268146	0.983	0.866	5.92925e-120	infCAF
LEO1	8.13525e-124	0.267604	0.276	0.124	1.95848e-119	infCAF
ALDOC	1.30928e-123	0.267345	0.218	0.085	3.15195e-119	infCAF
ACAA2	2.10412e-123	0.256711	0.396	0.209	5.06545e-119	infCAF
DDX27	2.4895e-123	0.280628	0.333	0.164	5.99323e-119	infCAF
KHDRBS1	4.397e-123	0.253564	0.583	0.354	1.05853e-118	infCAF
GLOD4	6.63923e-123	0.277501	0.375	0.195	1.59833e-118	infCAF
DHRS4L2	9.02628e-123	0.270509	0.481	0.278	2.17299e-118	infCAF
POLR2A	3.68554e-122	0.252977	0.266	0.117	8.87256e-118	infCAF
AKR1B1	4.50327e-122	0.265838	0.509	0.301	1.08412e-117	infCAF
RBM39	3.04856e-121	0.311969	0.808	0.58	7.33909e-117	infCAF
SDAD1	1.31394e-120	0.251569	0.31	0.147	3.16318e-116	infCAF
ATG101	3.89608e-120	0.276127	0.392	0.209	9.37942e-116	infCAF
URM1	1.33887e-119	0.295821	0.416	0.23	3.22318e-115	infCAF
ANP32A	7.86141e-119	0.252342	0.535	0.321	1.89256e-114	infCAF
SMIM10L1	1.43591e-118	0.297854	0.398	0.218	3.4568e-114	infCAF
FUOM	2.53775e-118	0.254359	0.298	0.14	6.10938e-114	infCAF
HEXA	1.36288e-117	0.267466	0.515	0.308	3.28099e-113	infCAF
RPL26L1	1.45477e-117	0.264641	0.616	0.392	3.50222e-113	infCAF
PKM	8.45249e-117	0.328256	0.949	0.747	2.03485e-112	infCAF
INTU	2.19766e-116	0.28888	0.31	0.15	5.29066e-112	infCAF
SLBP	2.36305e-116	0.284431	0.367	0.192	5.68882e-112	infCAF
PDIA3	5.23073e-116	0.307968	0.857	0.64	1.25925e-111	infCAF
RPS11	7.70827e-116	0.273428	0.99	0.909	1.85569e-111	infCAF
TMEM147	1.20023e-115	0.255382	0.614	0.392	2.88945e-111	infCAF
PDCD6	7.65268e-115	0.286741	0.608	0.399	1.84231e-110	infCAF
ATP6V0D1	9.95036e-115	0.268429	0.438	0.25	2.39545e-110	infCAF
XBP1	8.18681e-114	0.314039	0.604	0.394	1.97089e-109	infCAF
DDX46	1.30198e-113	0.264645	0.604	0.384	3.13439e-109	infCAF
AIMP1	2.30014e-113	0.262718	0.607	0.388	5.53737e-109	infCAF
HPCAL1	9.48516e-113	0.329946	0.482	0.289	2.28346e-108	infCAF
EIF2S2	1.05413e-112	0.267662	0.793	0.56	2.5377e-108	infCAF
SNRPG	4.01371e-111	0.26811	0.903	0.698	9.66261e-107	infCAF
HEY1	4.22295e-110	0.263936	0.271	0.125	1.01663e-105	infCAF
ADH5	9.4437e-110	0.252079	0.535	0.331	2.27348e-105	infCAF
PSMB6	2.89243e-109	0.329736	0.824	0.623	6.96324e-105	infCAF
TMEM141	5.99328e-109	0.29004	0.531	0.332	1.44282e-104	infCAF
PSMB2	1.06757e-106	0.251991	0.756	0.526	2.57006e-102	infCAF
SF3B5	2.2636e-105	0.279073	0.798	0.583	5.4494e-101	infCAF
POLR2E	1.2771e-103	0.271527	0.628	0.419	3.07449e-99	infCAF
MAGOHB	3.97782e-102	0.285432	0.52	0.324	9.5762e-98	infCAF
MGST3	5.33146e-102	0.30092	0.914	0.694	1.2835e-97	infCAF
LOX	4.26965e-101	0.255478	0.405	0.231	1.02788e-96	infCAF
CRLS1	1.78308e-100	0.251015	0.305	0.157	4.29258e-96	infCAF
TCEA3	2.53577e-100	0.264427	0.394	0.224	6.10461e-96	infCAF
NDUFB11	3.19922e-100	0.346154	0.893	0.723	7.70179e-96	infCAF
HSPA1B	1.64729e-99	0.276087	0.614	0.414	3.96569e-95	infCAF
A2M	1.71652e-98	0.335711	0.689	0.491	4.13235e-94	infCAF
MYL6	2.64478e-97	0.331979	0.997	0.924	6.36703e-93	infCAF
ATP5MC1	1.03863e-96	0.260165	0.826	0.623	2.5004e-92	infCAF
TXNDC17	1.46918e-96	0.262167	0.762	0.545	3.53691e-92	infCAF
FKBP1A	2.87825e-96	0.284767	0.835	0.632	6.9291e-92	infCAF
ETFA	5.90213e-95	0.263221	0.471	0.293	1.42088e-90	infCAF
P4HA2	3.90733e-93	0.252923	0.468	0.285	9.40651e-89	infCAF
C9orf16	3.30302e-91	0.298005	0.72	0.519	7.95168e-87	infCAF
FHL3	1.36895e-90	0.264593	0.339	0.19	3.29561e-86	infCAF
MSMO1	3.60611e-89	0.274283	0.232	0.111	8.68136e-85	infCAF
SH3BGRL3	4.29673e-88	0.254599	0.919	0.733	1.0344e-83	infCAF
BSG	4.04006e-86	0.47156	0.844	0.679	9.72604e-82	infCAF
GADD45B	1.3403e-85	0.301472	0.643	0.451	3.22664e-81	infCAF
CADM1	8.12629e-84	0.266969	0.574	0.386	1.95632e-79	infCAF
TJP1	1.35833e-82	0.261847	0.375	0.223	3.27004e-78	infCAF
CHCHD2	4.78951e-82	0.273805	0.968	0.841	1.15303e-77	infCAF
LRRC17	3.98169e-79	0.298475	0.338	0.196	9.58553e-75	infCAF
EIF5A	2.04206e-77	0.314422	0.739	0.535	4.91606e-73	infCAF
LAPTM4A	6.90715e-77	0.258517	0.985	0.838	1.66283e-72	infCAF
FAM162A	1.86781e-71	0.267289	0.513	0.348	4.49655e-67	infCAF
CEBPD	1.45397e-68	0.289339	0.555	0.378	3.5003e-64	infCAF
MYL9	3.21187e-66	0.389352	0.817	0.644	7.73225e-62	infCAF
CCK	0	1.76094	0.204	0.007	0	apCAF
SLC25A6	0	1.62707	0.855	0.856	0	apCAF
RPL39	0	1.2534	0.976	0.986	0	apCAF
EIF1	0	1.19183	0.947	0.959	0	apCAF
RPS27	0	1.12213	0.98	0.993	0	apCAF
RPL27	0	1.0581	0.927	0.953	0	apCAF
RPL9	0	0.843079	0.952	0.954	0	apCAF
RPLP0	0	0.80171	0.898	0.933	0	apCAF
RPL351	0	0.770964	0.979	0.98	0	apCAF
RPS28	0	0.741903	0.956	0.984	0	apCAF
RPLP11	0	0.667663	0.996	0.993	0	apCAF
RPS8	0	0.579374	0.974	0.983	0	apCAF
RPS4X	0	0.576248	0.969	0.979	0	apCAF
MT-CO31	3.74598e-290	0.637497	0.976	0.981	9.01807e-286	apCAF
RPL37	9.20114e-274	0.560881	0.942	0.963	2.21508e-269	apCAF
RPL18A	9.32085e-267	0.493503	0.967	0.979	2.2439e-262	apCAF
RPS3A1	1.16867e-247	0.534958	0.97	0.96	2.81346e-243	apCAF
RPL29	1.50125e-247	0.579723	0.951	0.963	3.61412e-243	apCAF
KERA	1.30266e-240	0.668866	0.111	0.011	3.13603e-236	apCAF
S100A13	4.92157e-239	1.01399	0.788	0.789	1.18482e-234	apCAF
RPS3	5.10618e-239	0.480433	0.964	0.973	1.22926e-234	apCAF
UBB1	7.81442e-236	0.598275	0.935	0.943	1.88124e-231	apCAF
CSAG1	7.06725e-234	0.950614	0.221	0.057	1.70137e-229	apCAF
RPL13	1.57259e-219	0.381465	0.993	0.994	3.78585e-215	apCAF
RPL19	2.56974e-218	0.466164	0.963	0.974	6.18639e-214	apCAF
H2AFZ	4.06798e-212	1.1019	0.8	0.774	9.79325e-208	apCAF
RPS151	3.87328e-208	0.395522	0.987	0.984	9.32453e-204	apCAF
SPATC1L	1.55659e-193	1.2335	0.338	0.158	3.74733e-189	apCAF
RPL15	9.72154e-192	0.430173	0.972	0.981	2.34036e-187	apCAF
RPL34	4.14434e-190	0.378017	0.984	0.989	9.97708e-186	apCAF
RPL11	5.42241e-174	0.318901	0.983	0.987	1.30539e-169	apCAF
RPS71	4.96054e-172	0.425096	0.947	0.957	1.1942e-167	apCAF
RPL71	8.94161e-163	0.353559	0.987	0.97	2.1526e-158	apCAF
RPL38	1.0123e-156	0.517591	0.868	0.934	2.43701e-152	apCAF
RPS27A1	2.13908e-155	0.320967	0.982	0.987	5.14962e-151	apCAF
SON	3.5643e-152	0.919135	0.686	0.703	8.5807e-148	apCAF
PTN1	4.16022e-152	0.913567	0.653	0.522	1.00153e-147	apCAF
YBX1	5.41736e-149	0.50417	0.861	0.904	1.30418e-144	apCAF
TMSB4X	3.07644e-141	0.448176	0.996	0.99	7.40622e-137	apCAF
RPSA1	6.71497e-136	0.557587	0.855	0.891	1.61656e-131	apCAF
RPS25	1.15631e-134	0.402513	0.927	0.963	2.78371e-130	apCAF
RPL5	1.87614e-134	0.395613	0.919	0.944	4.51662e-130	apCAF
RPL22	4.3681e-133	0.428304	0.897	0.941	1.05158e-128	apCAF
MT-CO11	2.76649e-129	0.36425	0.984	0.977	6.66005e-125	apCAF
SELENOP	3.08338e-128	1.13122	0.653	0.633	7.42294e-124	apCAF
NT5C3B	1.58087e-127	1.09983	0.347	0.207	3.80579e-123	apCAF
RPS201	5.06952e-126	0.364789	0.952	0.891	1.22044e-121	apCAF
CTSC	1.3721e-125	1.15112	0.546	0.476	3.3032e-121	apCAF
LIMCH1	2.35454e-125	1.23233	0.35	0.209	5.66831e-121	apCAF
RPL3	2.7751e-121	0.307592	0.962	0.978	6.68077e-117	apCAF
RPL6	9.25259e-115	0.409449	0.916	0.947	2.22747e-110	apCAF
NCOR1	5.78174e-113	1.1165	0.465	0.378	1.3919e-108	apCAF
CENPX	1.9902e-108	1.09161	0.472	0.393	4.79122e-104	apCAF
PMP22	2.76592e-107	1.18045	0.533	0.486	6.65868e-103	apCAF
KAT2A	7.60607e-107	0.662443	0.15	0.05	1.83109e-102	apCAF
IFITM51	6.76598e-104	0.978756	0.454	0.301	1.62884e-99	apCAF
MAGEA6	2.77657e-102	0.539099	0.116	0.032	6.68433e-98	apCAF
RPS291	7.03839e-98	0.378957	0.928	0.964	1.69442e-93	apCAF
AURKAIP1	1.89642e-97	0.770913	0.646	0.693	4.56544e-93	apCAF
PANX31	1.28072e-85	0.843658	0.194	0.088	3.08321e-81	apCAF
SSR2	5.78625e-83	0.647415	0.705	0.799	1.39298e-78	apCAF
NARF	1.13004e-81	0.807717	0.234	0.126	2.72046e-77	apCAF
JTB	1.33315e-81	0.910119	0.616	0.688	3.20942e-77	apCAF
MT-CO21	1.98823e-81	0.277678	0.969	0.982	4.78647e-77	apCAF
ANAPC11	2.70069e-81	0.737551	0.651	0.738	6.50163e-77	apCAF
UQCRFS1	1.66199e-80	0.992955	0.491	0.476	4.00108e-76	apCAF
UPF3B	2.06595e-79	0.977847	0.299	0.194	4.97357e-75	apCAF
C17orf62	3.08975e-78	0.838322	0.239	0.134	7.43825e-74	apCAF
BIRC5	2.63417e-76	1.11204	0.241	0.132	6.34151e-72	apCAF
TAGLN2	2.76385e-76	0.729125	0.653	0.702	6.6537e-72	apCAF
RAB11FIP1	1.22257e-74	0.584015	0.123	0.044	2.94322e-70	apCAF
ALPL1	1.3252e-71	0.833941	0.465	0.37	3.19029e-67	apCAF
RPS16	7.97182e-71	0.303663	0.934	0.959	1.91914e-66	apCAF
NDUFA4	9.56883e-71	0.391092	0.862	0.911	2.3036e-66	apCAF
LMNA1	1.67893e-70	0.742667	0.689	0.736	4.04185e-66	apCAF
RPLP2	2.12935e-70	0.270599	0.965	0.971	5.1262e-66	apCAF
MAGEA3	5.94216e-70	0.530073	0.114	0.041	1.43052e-65	apCAF
RPL42	2.18793e-69	0.415863	0.83	0.885	5.26722e-65	apCAF
C21orf58	2.90887e-67	0.630282	0.134	0.055	7.00281e-63	apCAF
NKAP	3.15535e-66	0.916054	0.297	0.206	7.59618e-62	apCAF
TUBB	1.00994e-65	0.711445	0.68	0.738	2.43132e-61	apCAF
DPM3	1.29463e-64	0.992162	0.385	0.324	3.1167e-60	apCAF
LSP1	1.71386e-64	0.97268	0.41	0.349	4.12595e-60	apCAF
PTH1R	6.43558e-64	0.967886	0.356	0.275	1.5493e-59	apCAF
RGS3	9.55955e-60	0.794438	0.605	0.619	2.30137e-55	apCAF
CENPE	1.28291e-59	0.943131	0.167	0.082	3.08848e-55	apCAF
TOP2A	7.76907e-58	0.946943	0.21	0.116	1.87032e-53	apCAF
DEPDC1	5.45151e-55	0.696265	0.141	0.065	1.3124e-50	apCAF
ACTG1	8.12008e-54	0.346917	0.913	0.941	1.95483e-49	apCAF
ASPSCR1	1.26924e-52	0.78173	0.233	0.151	3.05557e-48	apCAF
RAB13	2.52507e-51	0.804836	0.545	0.597	6.07885e-47	apCAF
SLC27A3	9.35127e-51	0.713812	0.17	0.093	2.25122e-46	apCAF
CDKN3	1.00327e-50	0.936881	0.23	0.141	2.41526e-46	apCAF
NUSAP1	2.12181e-50	0.917862	0.211	0.123	5.10805e-46	apCAF
EIF5	5.89575e-50	0.823888	0.54	0.597	1.41934e-45	apCAF
TUBA1B1	8.45896e-50	0.421883	0.82	0.855	2.03641e-45	apCAF
ILF21	8.1318e-49	0.861719	0.474	0.492	1.95765e-44	apCAF
ANP32B1	3.07663e-47	0.802504	0.51	0.537	7.40667e-43	apCAF
CD320	2.35643e-46	0.853032	0.359	0.308	5.67286e-42	apCAF
EEF2	5.64964e-46	0.503807	0.69	0.805	1.3601e-41	apCAF
CDC20	2.56274e-45	0.958992	0.16	0.086	6.16954e-41	apCAF
MPP6	2.978e-45	0.677401	0.195	0.119	7.16923e-41	apCAF
TECR1	2.06197e-44	0.785742	0.484	0.497	4.96399e-40	apCAF
STMN1	2.59519e-43	0.811223	0.468	0.423	6.24766e-39	apCAF
ANGPT2	6.66395e-43	0.425954	0.108	0.048	1.60428e-38	apCAF
CENPF	1.02854e-41	0.846843	0.223	0.14	2.47611e-37	apCAF
MDFI	1.8145e-41	0.843262	0.446	0.455	4.36823e-37	apCAF
CKS1B	3.58723e-41	1.07323	0.344	0.287	8.63589e-37	apCAF
RBM8A	5.44573e-40	0.71145	0.549	0.637	1.31101e-35	apCAF
DUS1L	2.59719e-39	0.612459	0.169	0.101	6.25248e-35	apCAF
NBPF141	2.11074e-38	0.747	0.226	0.159	5.08139e-34	apCAF
ILF3-AS1	5.89375e-38	0.633943	0.169	0.102	1.41886e-33	apCAF
NBPF19	7.58164e-38	0.505664	0.11	0.054	1.8252e-33	apCAF
WDR45B	3.41124e-37	0.717931	0.207	0.141	8.21222e-33	apCAF
CCT3	1.5765e-36	0.722968	0.469	0.491	3.79526e-32	apCAF
SMC2	5.25173e-36	0.811563	0.278	0.216	1.2643e-31	apCAF
GPS1	9.55242e-36	0.726078	0.235	0.173	2.29965e-31	apCAF
MKI67	4.52928e-35	0.681875	0.161	0.094	1.09038e-30	apCAF
ARF5	2.16854e-34	0.73651	0.233	0.172	5.22054e-30	apCAF
POP4	3.74463e-34	0.769136	0.24	0.183	9.01483e-30	apCAF
ID3	4.50268e-34	0.51683	0.745	0.819	1.08398e-29	apCAF
TMEM150C	7.14358e-34	0.537577	0.106	0.053	1.71975e-29	apCAF
CCNB2	7.61059e-34	0.663713	0.156	0.091	1.83217e-29	apCAF
NSD3	1.86435e-32	0.805658	0.332	0.301	4.48822e-28	apCAF
CCNI	2.48942e-32	0.583009	0.576	0.67	5.99304e-28	apCAF
GPATCH4	4.51753e-31	0.807831	0.277	0.232	1.08755e-26	apCAF
NAXE	1.12003e-30	0.788665	0.331	0.306	2.69636e-26	apCAF
ARL4A1	2.0782e-30	0.760161	0.26	0.204	5.00307e-26	apCAF
ATP5PF	8.90654e-30	0.355365	0.731	0.849	2.14416e-25	apCAF
RRBP1	3.48706e-29	0.518405	0.624	0.713	8.39475e-25	apCAF
DCXR	1.03721e-27	0.778191	0.387	0.394	2.49699e-23	apCAF
CCDC152	1.4261e-27	0.439073	0.111	0.062	3.43319e-23	apCAF
UBE2C	1.45699e-26	0.456356	0.23	0.164	3.50757e-22	apCAF
UBE2A	1.97756e-26	0.783079	0.351	0.344	4.76078e-22	apCAF
NDUFA1	2.79263e-26	0.498572	0.608	0.741	6.72297e-22	apCAF
RBMX2	4.54908e-26	0.698974	0.229	0.181	1.09514e-21	apCAF
UXT	1.92333e-25	0.669683	0.484	0.558	4.63023e-21	apCAF
RPL36A	1.5891e-24	0.259155	0.802	0.906	3.8256e-20	apCAF
TPX2	2.15733e-24	0.631245	0.157	0.103	5.19356e-20	apCAF
C19orf53	9.97112e-24	0.508626	0.605	0.749	2.40045e-19	apCAF
RAC1	1.2006e-23	0.380559	0.702	0.836	2.89033e-19	apCAF
KDELR2	8.86449e-23	0.424964	0.663	0.79	2.13404e-18	apCAF
EFNA1	1.00789e-22	0.662031	0.138	0.091	2.42639e-18	apCAF
MZT2B	2.85661e-22	0.370254	0.676	0.817	6.877e-18	apCAF
TMSB15A1	3.2275e-22	0.686095	0.235	0.188	7.76989e-18	apCAF
FABP51	4.74101e-22	0.801729	0.462	0.504	1.14135e-17	apCAF
MIF1	9.8277e-22	0.540193	0.498	0.543	2.36592e-17	apCAF
TPM3	1.3282e-21	0.715172	0.426	0.468	3.1975e-17	apCAF
MRPL24	1.4117e-21	0.759957	0.337	0.335	3.39853e-17	apCAF
RAB30-AS1	4.23143e-21	0.472582	0.129	0.084	1.01867e-16	apCAF
HDGF	7.81932e-21	0.888218	0.314	0.302	1.88242e-16	apCAF
AC008267.5	1.15728e-20	0.414412	0.1	0.059	2.78603e-16	apCAF
EIF4EBP1	2.29118e-20	0.754645	0.413	0.45	5.51579e-16	apCAF
SRM1	1.06107e-19	0.652569	0.483	0.563	2.55442e-15	apCAF
FCER1G	1.333e-19	0.40103	0.162	0.27	3.20907e-15	apCAF
LAPTM5	2.52727e-19	0.341314	0.171	0.283	6.08415e-15	apCAF
DDX39A	2.83483e-19	0.730101	0.272	0.247	6.82457e-15	apCAF
CKS2	3.49507e-19	0.951762	0.324	0.306	8.41403e-15	apCAF
TYROBP	1.54446e-18	0.492728	0.258	0.414	3.71814e-14	apCAF
VWA11	1.83227e-18	0.799336	0.224	0.189	4.411e-14	apCAF
MOK	2.33991e-18	0.394607	0.102	0.064	5.6331e-14	apCAF
CCNB1	3.58836e-18	0.735116	0.142	0.098	8.63863e-14	apCAF
LAMTOR2	5.35038e-18	0.637781	0.463	0.548	1.28805e-13	apCAF
ARL4D	8.60946e-18	0.617312	0.158	0.118	2.07264e-13	apCAF
MARCKS	2.3055e-17	0.449667	0.617	0.724	5.55025e-13	apCAF
APP	2.86862e-17	0.70231	0.409	0.443	6.90592e-13	apCAF
ASPM	1.69333e-16	0.441258	0.12	0.079	4.07651e-12	apCAF
HLA-DRB1	1.75279e-16	0.630894	0.321	0.491	4.21967e-12	apCAF
HIST1H4C	1.80314e-16	1.3719	0.363	0.373	4.34088e-12	apCAF
BRD2	2.36417e-16	0.270486	0.163	0.267	5.69151e-12	apCAF
PMVK	4.09829e-16	0.732728	0.318	0.323	9.86623e-12	apCAF
PPAN	9.58689e-16	0.449888	0.136	0.098	2.30795e-11	apCAF
HLA-DRA	1.20606e-15	0.449146	0.368	0.561	2.90347e-11	apCAF
ENSA	1.26637e-15	0.750666	0.343	0.362	3.04866e-11	apCAF
APOC1	2.59558e-15	0.306196	0.167	0.262	6.2486e-11	apCAF
NDUFC2	4.90528e-15	0.43521	0.597	0.75	1.1809e-10	apCAF
SGO2	4.90954e-15	0.559775	0.145	0.106	1.18192e-10	apCAF
RBMX	5.38029e-15	0.253788	0.244	0.388	1.29525e-10	apCAF
BCL7C	7.88942e-15	0.690976	0.351	0.376	1.8993e-10	apCAF
MRPS111	1.737e-14	0.256092	0.224	0.358	4.18166e-10	apCAF
PSMB71	3.51739e-14	0.559908	0.489	0.588	8.46775e-10	apCAF
TXNDC12	3.54034e-14	0.275093	0.194	0.31	8.52303e-10	apCAF
MRPS51	4.75902e-14	0.272406	0.201	0.316	1.14569e-09	apCAF
EMC3	4.82849e-14	0.287568	0.217	0.346	1.16241e-09	apCAF
MORF4L2	6.87963e-14	0.542101	0.534	0.657	1.6562e-09	apCAF
URI1	1.0999e-13	0.642362	0.245	0.227	2.6479e-09	apCAF
PRDX4	1.32355e-13	0.393284	0.635	0.77	3.18633e-09	apCAF
CCDC124	1.91934e-13	0.272125	0.241	0.381	4.62061e-09	apCAF
CD74	2.93694e-13	0.974436	0.536	0.616	7.07038e-09	apCAF
CENPA	2.97726e-13	0.401038	0.102	0.068	7.16747e-09	apCAF
PPIE	3.05522e-13	0.649586	0.269	0.261	7.35514e-09	apCAF
ZFP36L21	3.64734e-13	0.283672	0.221	0.339	8.7806e-09	apCAF
RTF1	4.61113e-13	0.277276	0.291	0.456	1.11008e-08	apCAF
GADD45G	4.79717e-13	0.621149	0.113	0.079	1.15487e-08	apCAF
HAPLN1	1.01717e-12	0.283198	0.151	0.115	2.44873e-08	apCAF
PDIA4	1.22187e-12	0.252985	0.265	0.411	2.94152e-08	apCAF
GTF3A	1.54159e-12	0.285148	0.293	0.46	3.71122e-08	apCAF
HMMR	1.67597e-12	0.398997	0.105	0.072	4.03472e-08	apCAF
UTP111	2.15604e-12	0.252326	0.201	0.31	5.19044e-08	apCAF
NDUFAF3	2.465e-12	0.269381	0.329	0.514	5.93424e-08	apCAF
KRTCAP2	2.88044e-12	0.603384	0.426	0.504	6.93437e-08	apCAF
PPIG	3.76278e-12	0.266428	0.31	0.48	9.05852e-08	apCAF
ZNF667-AS1	4.26877e-12	0.513681	0.16	0.131	1.02766e-07	apCAF
USP11	4.47763e-12	0.529586	0.17	0.142	1.07794e-07	apCAF
MPLKIP	5.929e-12	0.280464	0.202	0.314	1.42735e-07	apCAF
IMP31	6.44229e-12	0.289744	0.203	0.315	1.55092e-07	apCAF
BOLA1	8.77575e-12	0.446878	0.118	0.087	2.11268e-07	apCAF
FAM32A	1.00157e-11	0.284349	0.195	0.303	2.41117e-07	apCAF
SMARCB11	1.26409e-11	0.260288	0.185	0.284	3.04317e-07	apCAF
HIKESHI	1.31139e-11	0.265791	0.248	0.384	3.15705e-07	apCAF
NEMF1	1.78965e-11	0.290498	0.199	0.305	4.3084e-07	apCAF
ACAA21	2.01143e-11	0.26535	0.165	0.256	4.84233e-07	apCAF
FKBP8	2.13558e-11	0.30506	0.258	0.398	5.1412e-07	apCAF
PDAP1	2.63405e-11	0.288859	0.269	0.416	6.34121e-07	apCAF
PRR13	2.88639e-11	0.34	0.241	0.371	6.94871e-07	apCAF
MPST	3.60619e-11	0.2708	0.189	0.29	8.68154e-07	apCAF
TPST1	4.44279e-11	0.694987	0.279	0.282	1.06956e-06	apCAF
MTX1	5.04136e-11	0.670541	0.27	0.272	1.21366e-06	apCAF
MPHOSPH101	5.30702e-11	0.279256	0.224	0.342	1.27761e-06	apCAF
CDH15	5.6897e-11	0.583281	0.187	0.163	1.36974e-06	apCAF
EIF3L1	5.74642e-11	0.589266	0.431	0.508	1.38339e-06	apCAF
PSMC2	5.74747e-11	0.286922	0.219	0.336	1.38365e-06	apCAF
GMFG	5.9095e-11	0.645461	0.26	0.241	1.42265e-06	apCAF
GUSB1	5.98702e-11	0.647987	0.276	0.275	1.44132e-06	apCAF
CCDC12	6.71824e-11	0.2712	0.146	0.225	1.61735e-06	apCAF
CCDC167	1.15672e-10	0.263547	0.248	0.38	2.7847e-06	apCAF
POP7	1.21948e-10	0.267811	0.188	0.287	2.93578e-06	apCAF
TXN21	1.30748e-10	0.298217	0.291	0.447	3.14763e-06	apCAF
PAIP1	1.35298e-10	0.250835	0.168	0.256	3.25717e-06	apCAF
ECH1	1.38825e-10	0.293807	0.265	0.406	3.34207e-06	apCAF
MRPS21	1.46035e-10	0.469022	0.563	0.724	3.51563e-06	apCAF
NPM3	1.4703e-10	0.254136	0.182	0.278	3.53959e-06	apCAF
C1orf123	1.47958e-10	0.27025	0.232	0.355	3.56194e-06	apCAF
COA1	1.49232e-10	0.255147	0.186	0.283	3.59261e-06	apCAF
AHCYL1	1.49353e-10	0.258379	0.187	0.284	3.59552e-06	apCAF
CHCHD5	1.76655e-10	0.267218	0.194	0.294	4.25279e-06	apCAF
NDUFB7	2.30246e-10	0.455734	0.554	0.713	5.54295e-06	apCAF
PRCC	2.75911e-10	0.579108	0.188	0.167	6.64229e-06	apCAF
CISD3	3.57184e-10	0.300555	0.183	0.277	8.59884e-06	apCAF
CD14	3.66147e-10	0.283857	0.102	0.157	8.81462e-06	apCAF
TIMM17B	4.15028e-10	0.256877	0.176	0.266	9.99138e-06	apCAF
IL32	4.74547e-10	1.0124	0.102	0.075	1.14243e-05	apCAF
PARK7	5.68723e-10	0.279719	0.68	0.831	1.36914e-05	apCAF
RGCC1	6.60988e-10	0.56078	0.126	0.19	1.59126e-05	apCAF
APOPT11	6.73759e-10	0.296611	0.232	0.35	1.62201e-05	apCAF
MAGOH	6.8486e-10	0.310832	0.282	0.431	1.64873e-05	apCAF
TMX2	9.01647e-10	0.288863	0.195	0.296	2.17063e-05	apCAF
CBR11	9.36631e-10	0.634544	0.319	0.344	2.25485e-05	apCAF
FN3KRP	1.02039e-09	0.445733	0.125	0.099	2.45649e-05	apCAF
CINP	1.02484e-09	0.279371	0.167	0.252	2.46721e-05	apCAF
CBR3	1.1131e-09	0.381054	0.109	0.082	2.67968e-05	apCAF
HNRNPH2	1.12652e-09	0.253543	0.155	0.233	2.71199e-05	apCAF
ZCCHC171	1.22678e-09	0.320074	0.197	0.298	2.95336e-05	apCAF
UQCRC1	2.91074e-09	0.287108	0.265	0.401	7.00732e-05	apCAF
OGFOD3	3.00415e-09	0.59668	0.221	0.212	7.2322e-05	apCAF
NEU1	3.4361e-09	0.259674	0.122	0.184	8.27207e-05	apCAF
HNRNPM	3.65931e-09	0.321521	0.319	0.484	8.80942e-05	apCAF
WASF2	3.7341e-09	0.606146	0.378	0.434	8.98947e-05	apCAF
ARL6IP1	3.82075e-09	0.518673	0.25	0.372	9.19807e-05	apCAF
PSMB4	3.88543e-09	0.316657	0.261	0.393	9.35377e-05	apCAF
PMF1	4.03412e-09	0.657402	0.283	0.296	9.71173e-05	apCAF
HNRNPDL	4.54687e-09	0.276079	0.371	0.561	0.000109461	apCAF
MLEC	5.87878e-09	0.305615	0.283	0.428	0.000141526	apCAF
LAMTOR1	5.9195e-09	0.277459	0.348	0.525	0.000142506	apCAF
TIMM91	6.0961e-09	0.309244	0.187	0.278	0.000146758	apCAF
TOX4	7.32792e-09	0.277315	0.164	0.244	0.000176412	apCAF
POLD2	7.64695e-09	0.603642	0.261	0.267	0.000184093	apCAF
KPNA2	7.76996e-09	0.700635	0.17	0.146	0.000187054	apCAF
EIF3H1	7.82223e-09	0.458855	0.498	0.616	0.000188312	apCAF
FIP1L11	8.05469e-09	0.255699	0.121	0.181	0.000193909	apCAF
IFT27	8.25364e-09	0.282895	0.144	0.215	0.000198698	apCAF
SLBP1	8.55496e-09	0.264734	0.159	0.235	0.000205952	apCAF
TSC22D4	8.83927e-09	0.446246	0.126	0.101	0.000212797	apCAF
DGCR6L1	9.5103e-09	0.27826	0.27	0.401	0.000228951	apCAF
PSMG31	1.03243e-08	0.302452	0.205	0.306	0.000248547	apCAF
LAGE31	1.10496e-08	0.29196	0.247	0.361	0.000266007	apCAF
C19orf24	1.25473e-08	0.308724	0.251	0.372	0.000302063	apCAF
AIF1	1.27015e-08	0.330305	0.136	0.197	0.000305777	apCAF
HMGB2	1.27401e-08	0.566768	0.298	0.29	0.000306704	apCAF
TGFB1	1.2892e-08	0.337295	0.242	0.361	0.000310361	apCAF
OXLD1	1.5438e-08	0.466029	0.153	0.131	0.000371655	apCAF
SH3GLB1	1.56981e-08	0.287646	0.268	0.4	0.000377917	apCAF
MT1X	1.71036e-08	0.743538	0.266	0.257	0.000411752	apCAF
FLAD1	2.01048e-08	0.432293	0.124	0.1	0.000484003	apCAF
APEX11	2.15105e-08	0.274967	0.309	0.456	0.000517845	apCAF
LSM10	2.19216e-08	0.301077	0.231	0.343	0.000527741	apCAF
ECI2	2.28786e-08	0.289267	0.184	0.271	0.00055078	apCAF
SLC35B1	2.7235e-08	0.26134	0.184	0.27	0.000655655	apCAF
CKAP5	3.08036e-08	0.419219	0.12	0.096	0.000741567	apCAF
KRT10	3.11545e-08	0.450758	0.54	0.697	0.000750014	apCAF
PHF20L11	3.15657e-08	0.298472	0.185	0.271	0.000759913	apCAF
SRPK2	3.16071e-08	0.322516	0.199	0.294	0.000760908	apCAF
PEMT1	3.45805e-08	0.548982	0.204	0.193	0.00083249	apCAF
SKAP2	3.58432e-08	0.384181	0.121	0.097	0.000862888	apCAF
NAA101	3.86266e-08	0.605968	0.401	0.482	0.000929896	apCAF
NQO21	3.9947e-08	0.298921	0.21	0.305	0.000961685	apCAF
PPP4R2	4.03721e-08	0.271078	0.15	0.222	0.000971918	apCAF
COPS6	4.1065e-08	0.577882	0.423	0.52	0.0009886	apCAF
BAZ1A1	4.90957e-08	0.282613	0.155	0.227	0.00118193	apCAF
HMG20B	6.6425e-08	0.674481	0.253	0.259	0.00159911	apCAF
CDK16	6.65686e-08	0.50757	0.169	0.151	0.00160257	apCAF
CGREF1	7.96152e-08	0.437686	0.111	0.088	0.00191666	apCAF
HAX1	8.44899e-08	0.636176	0.347	0.403	0.00203401	apCAF
HMGN1	1.00575e-07	0.441656	0.548	0.698	0.00242123	apCAF
GON4L	1.03405e-07	0.526066	0.176	0.16	0.00248937	apCAF
RRP1B	1.05649e-07	0.391526	0.109	0.087	0.0025434	apCAF
RBFOX2	1.0904e-07	0.250542	0.165	0.239	0.00262503	apCAF
RAN	1.16295e-07	0.302257	0.63	0.772	0.00279968	apCAF
PRDX1	1.37829e-07	0.274149	0.669	0.82	0.00331809	apCAF
SHC1	1.48822e-07	0.310001	0.174	0.254	0.00358275	apCAF
EMC4	1.6278e-07	0.282257	0.315	0.474	0.00391877	apCAF
NGDN1	1.91813e-07	0.277043	0.114	0.168	0.00461769	apCAF
MCTS1	2.11013e-07	0.591154	0.345	0.393	0.00507992	apCAF
NIFK	2.17594e-07	0.624114	0.299	0.323	0.00523836	apCAF
LYAR	2.53983e-07	0.251189	0.119	0.173	0.00611439	apCAF
C20orf271	2.61783e-07	0.254028	0.172	0.248	0.00630216	apCAF
PRPF61	2.93492e-07	0.299286	0.175	0.252	0.00706553	apCAF
TEX264	3.26463e-07	0.303613	0.188	0.273	0.00785926	apCAF
TMED1	3.33309e-07	0.280552	0.188	0.273	0.00802408	apCAF
VAMP8	3.73712e-07	0.293418	0.106	0.153	0.00899674	apCAF
CCT7	4.48795e-07	0.272362	0.321	0.47	0.0108043	apCAF
UBE2K	4.55127e-07	0.261886	0.168	0.241	0.0109567	apCAF
ASNA1	4.74223e-07	0.324551	0.234	0.342	0.0114164	apCAF
GGH1	4.90859e-07	0.462167	0.248	0.238	0.0118169	apCAF
PSMD4	5.66949e-07	0.564359	0.409	0.501	0.0136487	apCAF
MFAP1	6.04745e-07	0.279506	0.134	0.194	0.0145586	apCAF
C1orf43	6.34216e-07	0.590026	0.365	0.433	0.0152681	apCAF
ZSWIM7	6.65711e-07	0.58658	0.24	0.242	0.0160263	apCAF
CCDC90B	6.85989e-07	0.294725	0.182	0.261	0.0165145	apCAF
POLE3	6.8862e-07	0.600851	0.201	0.194	0.0165778	apCAF
HLA-DPB1	7.66551e-07	0.571003	0.223	0.317	0.0184539	apCAF
RAD23A	7.78256e-07	0.312002	0.263	0.384	0.0187357	apCAF
FRMD4B	8.94423e-07	0.447196	0.103	0.083	0.0215323	apCAF
TMEM50B	9.25813e-07	0.259773	0.157	0.223	0.022288	apCAF
SLC25A5	9.47264e-07	0.379068	0.511	0.627	0.0228044	apCAF
PTP4A2	1.05128e-06	0.296614	0.342	0.506	0.0253086	apCAF
ID11	1.18069e-06	0.72074	0.386	0.418	0.0284239	apCAF
PNN1	1.20848e-06	0.331213	0.25	0.359	0.0290929	apCAF
FAM96A	1.3555e-06	0.284559	0.162	0.23	0.0326323	apCAF
MRPL37	1.50791e-06	0.300597	0.184	0.264	0.0363014	apCAF
GNB2	1.68731e-06	0.301711	0.335	0.497	0.0406202	apCAF
PHF19	1.73586e-06	0.550954	0.149	0.132	0.041789	apCAF
GRPEL1	1.80351e-06	0.273532	0.148	0.21	0.0434176	apCAF
TGS11	2.01596e-06	0.270773	0.126	0.179	0.0485323	apCAF
UBE2Q1	3.32607e-06	0.386891	0.116	0.098	0.0800717	apCAF
PTGR1	4.28989e-06	0.334153	0.176	0.251	0.103275	apCAF
ATRX	4.58086e-06	0.297001	0.261	0.371	0.11028	apCAF
TRIP11	4.7207e-06	0.320753	0.181	0.255	0.113646	apCAF
BGN	4.85996e-06	0.463237	0.585	0.726	0.116999	apCAF
DAB2	4.98953e-06	0.29638	0.167	0.232	0.120118	apCAF
EIF4H	5.19707e-06	0.318985	0.228	0.327	0.125114	apCAF
DNMT11	5.52316e-06	0.554619	0.238	0.243	0.132965	apCAF
UBE2J2	5.70933e-06	0.272426	0.137	0.193	0.137447	apCAF
TJP11	5.80013e-06	0.319172	0.186	0.261	0.139632	apCAF
RHOC	6.9374e-06	0.326893	0.622	0.765	0.167011	apCAF
SLC44A2	8.14312e-06	0.300528	0.102	0.083	0.196038	apCAF
ANKRD12	8.47684e-06	0.382382	0.177	0.249	0.204071	apCAF
SF3A31	8.61767e-06	0.285781	0.149	0.209	0.207462	apCAF
RAB14	9.16349e-06	0.280952	0.164	0.229	0.220602	apCAF
NUDC1	9.57817e-06	0.303619	0.346	0.508	0.230585	apCAF
POLR2J	1.06239e-05	0.317224	0.341	0.504	0.255759	apCAF
KHDRBS11	1.44802e-05	0.305232	0.288	0.414	0.348597	apCAF
PDZD11	1.5544e-05	0.294213	0.176	0.247	0.374206	apCAF
MRPS15	1.56039e-05	0.325926	0.305	0.442	0.375647	apCAF
MT1E1	1.5666e-05	0.487294	0.264	0.262	0.377142	apCAF
LSM5	1.64546e-05	0.515027	0.447	0.565	0.396128	apCAF
DDOST	1.69888e-05	0.602808	0.332	0.388	0.408988	apCAF
RPA3	1.95184e-05	0.338293	0.253	0.357	0.469886	apCAF
EVL1	1.96758e-05	0.312686	0.094	0.132	0.473676	apCAF
CLNS1A	2.00309e-05	0.554478	0.341	0.393	0.482223	apCAF
CARD16	2.01372e-05	0.347427	0.135	0.185	0.484783	apCAF
ANP32E	2.30691e-05	0.321495	0.167	0.23	0.555365	apCAF
MRPS18C1	2.42342e-05	0.338544	0.32	0.467	0.583415	apCAF
BTG1	2.48712e-05	0.466295	0.553	0.688	0.598749	apCAF
EIF3D1	2.50944e-05	0.359016	0.302	0.436	0.604122	apCAF
FAM46A	2.59448e-05	0.335212	0.196	0.27	0.624595	apCAF
LMO4	2.63334e-05	0.31276	0.224	0.311	0.63395	apCAF
HMGN2	2.76554e-05	0.495698	0.554	0.698	0.665775	apCAF
SAT2	2.98481e-05	0.36537	0.271	0.39	0.718563	apCAF
NDUFAF8	3.10633e-05	0.293122	0.346	0.5	0.747818	apCAF
EBP	3.23491e-05	0.336296	0.204	0.285	0.778773	apCAF
CRIP11	3.56182e-05	0.626729	0.288	0.312	0.857472	apCAF
BRIX11	3.80205e-05	0.312769	0.184	0.255	0.915306	apCAF
VDAC3	4.60548e-05	0.313438	0.281	0.4	1	apCAF
FAM114A1	4.84451e-05	0.301492	0.283	0.4	1	apCAF
ORAI1	4.9794e-05	0.389153	0.107	0.092	1	apCAF
FUNDC1	5.09408e-05	0.277908	0.123	0.169	1	apCAF
TM2D2	5.4348e-05	0.598192	0.219	0.226	1	apCAF
TOMM7	5.85414e-05	0.295095	0.608	0.798	1	apCAF
HMGB3	5.87431e-05	0.590902	0.193	0.187	1	apCAF
SIVA11	5.94881e-05	0.448439	0.466	0.579	1	apCAF
CDC5L	6.11881e-05	0.367926	0.203	0.283	1	apCAF
HMGCL	6.16283e-05	0.260751	0.095	0.132	1	apCAF
AKAP17A	6.51958e-05	0.392096	0.123	0.109	1	apCAF
CHTOP	8.36179e-05	0.360589	0.179	0.248	1	apCAF
SFPQ	8.97621e-05	0.338403	0.325	0.46	1	apCAF
SRSF71	9.24587e-05	0.315724	0.374	0.529	1	apCAF
CTDNEP1	9.35817e-05	0.281239	0.155	0.212	1	apCAF
GSTA4	9.37861e-05	0.306429	0.167	0.229	1	apCAF
HLA-DQB1	9.72326e-05	0.57309	0.117	0.102	1	apCAF
SCAND1	9.79229e-05	0.313543	0.369	0.539	1	apCAF
SMIM101	0.000102075	0.600212	0.286	0.318	1	apCAF
PBDC1	0.000115726	0.288993	0.173	0.235	1	apCAF
PARP1	0.000120082	0.348724	0.201	0.277	1	apCAF
USP12	0.000121134	0.296096	0.174	0.236	1	apCAF
TOMM221	0.000134047	0.357967	0.314	0.453	1	apCAF
UBE2L31	0.000145972	0.251693	0.432	0.619	1	apCAF
SNRNP40	0.00015221	0.335898	0.166	0.227	1	apCAF
KRIT1	0.00015857	0.299615	0.143	0.194	1	apCAF
SEC14L1	0.00016209	0.261811	0.105	0.142	1	apCAF
HSD17B101	0.000182693	0.298974	0.341	0.479	1	apCAF
SNAP291	0.00019845	0.273161	0.128	0.172	1	apCAF
TUBA1C	0.000219863	0.382045	0.337	0.468	1	apCAF
FAM200B	0.000227339	0.547845	0.229	0.241	1	apCAF
MXRA8	0.000240846	0.355914	0.574	0.713	1	apCAF
DNAJC8	0.000257867	0.326876	0.374	0.547	1	apCAF
CDC37	0.000265464	0.326861	0.305	0.436	1	apCAF
TYMS	0.000268312	0.605174	0.185	0.18	1	apCAF
DDIT4	0.000276496	0.441315	0.451	0.524	1	apCAF
ATPAF2	0.000299636	0.352307	0.108	0.095	1	apCAF
RALBP1	0.000302699	0.340913	0.234	0.324	1	apCAF
DDX18	0.00031516	0.563119	0.352	0.419	1	apCAF
SSU72	0.000319253	0.392668	0.289	0.411	1	apCAF
CREB3L1	0.000333599	0.621315	0.291	0.328	1	apCAF
PRPF40A	0.000352188	0.343418	0.24	0.333	1	apCAF
DEK1	0.000422521	0.31804	0.367	0.518	1	apCAF
PLA2G16	0.000437476	0.402214	0.154	0.142	1	apCAF
SDHAF3	0.000438683	0.269093	0.147	0.197	1	apCAF
IFNGR2	0.000521623	0.329955	0.245	0.337	1	apCAF
PYURF	0.000538229	0.33042	0.342	0.492	1	apCAF
CLMP	0.000538946	0.308486	0.162	0.216	1	apCAF
UBE2V21	0.000581642	0.341503	0.326	0.459	1	apCAF
ARPC5L	0.000590877	0.415118	0.245	0.343	1	apCAF
INTS11	0.00068259	0.313589	0.155	0.207	1	apCAF
BRI3	0.000763368	0.264997	0.409	0.579	1	apCAF
CCDC47	0.00077628	0.316377	0.167	0.224	1	apCAF
CEP57	0.000857824	0.271881	0.134	0.178	1	apCAF
TMEM2561	0.000887008	0.5615	0.366	0.443	1	apCAF
RAB32	0.000921775	0.530619	0.249	0.271	1	apCAF
CCDC82	0.00100081	0.252037	0.119	0.156	1	apCAF
LSM1	0.00104697	0.578521	0.312	0.369	1	apCAF
MRPL401	0.00109957	0.347715	0.307	0.432	1	apCAF
UBA1	0.00112784	0.500095	0.181	0.183	1	apCAF
SMARCA4	0.00112796	0.429451	0.168	0.166	1	apCAF
IMMT1	0.00118039	0.345361	0.151	0.2	1	apCAF
HTRA2	0.00118917	0.313308	0.122	0.161	1	apCAF
APH1A	0.00119409	0.596309	0.277	0.316	1	apCAF
TTC31	0.00124832	0.374522	0.455	0.57	1	apCAF
MRPL9	0.00132038	0.339349	0.179	0.24	1	apCAF
CCDC85B	0.00140167	0.404388	0.301	0.417	1	apCAF
HNRNPC	0.00163834	0.300383	0.442	0.639	1	apCAF
PRPF38A	0.00168788	0.325252	0.149	0.197	1	apCAF
H1FX	0.00173946	0.596937	0.36	0.429	1	apCAF
CLSPN	0.0018427	0.392649	0.108	0.097	1	apCAF
RDX	0.00186596	0.422917	0.301	0.417	1	apCAF
KTN11	0.00190838	0.322184	0.394	0.553	1	apCAF
WDR33	0.00199184	0.283536	0.133	0.174	1	apCAF
AUP1	0.00216448	0.405368	0.283	0.394	1	apCAF
MRPL4	0.00233117	0.344273	0.21	0.28	1	apCAF
SRP721	0.00233685	0.359102	0.324	0.458	1	apCAF
FAM120AOS	0.00237637	0.272114	0.107	0.139	1	apCAF
CWC15	0.00238998	0.400533	0.286	0.401	1	apCAF
USP14	0.00260014	0.257926	0.112	0.145	1	apCAF
JPT1	0.00267123	0.434167	0.294	0.404	1	apCAF
PSMD3	0.00281562	0.382465	0.181	0.241	1	apCAF
HABP4	0.00282536	0.334512	0.105	0.096	1	apCAF
DDX49	0.00287573	0.268602	0.122	0.16	1	apCAF
SMIM20	0.00328258	0.329539	0.172	0.228	1	apCAF
GLMP	0.00329085	0.319435	0.144	0.188	1	apCAF
SERBP11	0.00329349	0.292881	0.555	0.712	1	apCAF
TCEAL8	0.00343119	0.33287	0.354	0.499	1	apCAF
MDH2	0.00377181	0.309724	0.379	0.537	1	apCAF
FNBP4	0.00389397	0.268491	0.121	0.156	1	apCAF
45542	0.00407028	0.305691	0.577	0.741	1	apCAF
HLA-DPA1	0.00410252	0.692673	0.254	0.34	1	apCAF
SNRNP200	0.00410361	0.29215	0.139	0.179	1	apCAF
MKNK1	0.00431867	0.270543	0.117	0.15	1	apCAF
RRP1	0.00435669	0.382514	0.122	0.116	1	apCAF
SEPHS2	0.00452313	0.288902	0.115	0.148	1	apCAF
PRMT2	0.00471485	0.536868	0.285	0.327	1	apCAF
PHGDH1	0.00498539	0.559254	0.221	0.237	1	apCAF
RFC1	0.00503553	0.390528	0.199	0.265	1	apCAF
P4HB	0.00510624	0.271538	0.581	0.747	1	apCAF
TRAPPC3	0.00532898	0.400194	0.255	0.35	1	apCAF
RANBP11	0.00552611	0.269424	0.544	0.663	1	apCAF
SNRPD31	0.00557429	0.28798	0.406	0.566	1	apCAF
FUS	0.00614169	0.398221	0.326	0.454	1	apCAF
TACC1	0.00632308	0.464147	0.174	0.177	1	apCAF
ARIH2	0.00641727	0.263171	0.094	0.12	1	apCAF
MNS1	0.00689861	0.384498	0.122	0.116	1	apCAF
GTPBP6	0.00704103	0.482339	0.16	0.163	1	apCAF
SIKE1	0.00731006	0.274326	0.13	0.166	1	apCAF
NONO	0.00736739	0.340516	0.219	0.291	1	apCAF
HOOK3	0.00786702	0.256044	0.118	0.15	1	apCAF
IFNAR1	0.00794755	0.267565	0.148	0.19	1	apCAF
SCAMP3	0.0082295	0.476038	0.172	0.177	1	apCAF
ERI3	0.0084206	0.375799	0.242	0.328	1	apCAF
FDX1	0.00858725	0.397509	0.217	0.289	1	apCAF
POLR3GL	0.00877725	0.517311	0.272	0.313	1	apCAF
DERL1	0.00883445	0.369877	0.206	0.274	1	apCAF
ALG8	0.0088882	0.260497	0.115	0.147	1	apCAF
MRM2	0.00912695	0.296493	0.109	0.139	1	apCAF
ZNF24	0.00912908	0.252568	0.111	0.141	1	apCAF
AKAP8L	0.00921663	0.280159	0.126	0.161	1	apCAF
HM131	0.00955819	0.379745	0.351	0.496	1	apCAF
POLR2F1	0.0099116	0.253502	0.454	0.63	1	apCAF

## Sheet: apCAF
TMSB4X
MT-CO1
SELENOP
CTSC
MT-CO2
LSP1
TUBA1B
ARL4A
RAC1
FABP5
TPM3
FCER1G
LAPTM5
TYROBP
VWA1
MARCKS
HLA-DRB1
HLA-DRA
APOC1
NDUFC2
CD74
ZFP36L2
PRR13
GMFG
CD14
ARL6IP1
LAMTOR1
AIF1
SKAP2
VAMP8
HLA-DPB1
FRMD4B
SLC25A5
DAB2
EVL
CARD16
HLA-DQB1
PLA2G16
BRI3
RAB32
GLMP
HLA-DPA1
MKNK1
CCL3
CCL3L1
PLIN2
SRGN
MS4A7
CTSS
FTL
MS4A6A
C1QC
ARHGDIB
CCL4L2
CD68
CXCL8
CCL4
SPI1
C1QA
CD83
PLEK
HLA-DMB
PHACTR1
FOLR2
CTSB
RNASE6
RNASE1
MS4A4A
RGS1
CD37
HLA-DMA
C1QB
B2M
UCP2
IGSF6
LST1
STAB1
CD53
C1orf162
APOE
FTH1
LY86
ADAP2
SAT1
FCGR2A
CSF1R
VSIG4
MNDA
LPAR6
ITGB2
GPR34
DOK2
GPR183
LYZ
LCP1
LY96
NCF4
GPNMB
MSR1
CORO1A
FGL2
C3AR1
HMOX1
HCST
CD163
LIPA
GPSM3
TREM2
HCK
MRC1
PLAUR
HLA-DQA1
FYB1
NFKBIA
LGALS9
HCLS1
CXCL2
CD33
CD86
C5AR1
CLEC2B
CD4
FERMT3
CAPG
LGMN
ACP5
PTPN6
HAVCR2
HPGDS
CD300A
PYCARD
JAML
CALHM6
NPC2
ALOX5AP
PTPRC
CXCL16
PILRA
ICAM1
CYBB
TNFSF13B
FCGR2B
F13A1
EVI2B
GLIPR1
WAS
PTPRE
LILRB4
LAIR1
CYBA
FCGR3A
IFI30
TMEM176B
FCGRT
VSIR
PSAP
FPR1
TYMP
KLF6
FCGR1A
THEMIS2
CTSZ
GYPC
RBP7
CST3
CTSD
TBXAS1
PLTP
CASP1
GIMAP4
RNASET2
ARRB2
CSTA
SOD2
IL18
CXCL3
SGK1
CD93
SPP1
RENBP
S100A9
SPINT2
EVI2A
ARPC1B
MPP1
FCN1
ASAH1
SAMHD1
FXYD5
CPVL
LTC4S
PFN1
EGFL7
TMEM176A
CCL2
SQOR
ACTB
PPP1R15A
SH3BGRL3
RHOG
OAZ1
RASSF4
UBC
CD63
MFSD1
DUSP1
HLA-C
G0S2
RGS10
RNF130
PLD3
ZFP36
HLA-E
C15orf48
BLVRB
ARPC3
ATP2B1-AS1
CTSL
TXNIP
STXBP2
CTSH
DUSP23
C1orf54
HSP90AA1
GRN
CTSA
PLXND1
HLA-B
GLUL
CSTB
LGALS3
RAC2
ATP5F1E
ARHGAP18
EFHD2
ITM2B
FOS
ARL4C
NUP214
CREG1
SDCBP
APLP2
SCAMP2
HLA-A
AP2S1
PFDN5
PSMB9
REL
GABARAP
DAZAP2
H2AFJ
FUOM
CFL1
HBEGF
HSPH1
MAFB
CD302
BST2
TPP1
CD44
RGS19
ATP6V1F
BLOC1S1
HSD17B11
45353
CREM
PLAU
FAM49B
HEXB
ZFP36L1
COTL1
CITED2
HSPB1
RAP2B
LRRFIP1
RHOB
ATP6V0E1
NAMPT
GRB2
PLSCR1
IER3
BAX
ATP6V1B2
RGS2
ZYX
IFNGR1
RAB5C
LAP3
SLC2A3
AP1S2
UBE2L6
OSTF1
GLRX
AKR1B1
CCDC50
HNMT
RHOA
ORMDL2
DBNL
MAF
FOSB
IER5
HEXA
SERPINB1
M6PR
TMBIM6
RILPL2
MYL12A
TMBIM4
UNC93B1
SNX3
ATP6V0B
GSTO1
ARF6
PNRC1
CAPZA2
CNPY3
PPP1R18
LAMP1
RAP1A
TWF2
ARPC4
RBPJ
MGST2

## Sheet: infCAF
CXCL14
C1QTNF3
LGALS3
ISLR
LOXL1
PDLIM7
TPI1
LAMP1
MT-ND5
CFD
C12orf57
FXYD1
HCFC1R1
CRABP2
PLTP
MT-ND4
DAD1
FLYWCH2
NDUFB10
TGFB3
LGALS1
FHL1
MTDH
NEDD8
GPX4
MT-ND2
CCDC28B
CD248
GPC3
COL14A1
ADAM12
CETN2
NID2
CPXM1
APOE
UBE2I
PRRX2
AK1
TMED10
MDK
NUCKS1
EPS8
NME4
CRIP2
NENF
IGFBP6
GPX3
CRIP1
MRPL51
PHB2
ANTXR1
PHPT1
TAF7
MFAP4
CAVIN1
KTN1
EMP2
DAAM1
MLF2
MGLL
MT-ATP6
MANBAL
CYB5R3
OAF
LMNA
MGP
SOX4
ZNF706
MT-CYB
MXRA5
CEBPB
CD9
HTRA1
LIMA1
HEXA
MGST3
LOX
A2M
MYL6
LAPTM4A
CEBPD
MYL9

## Sheet: RECURR
gene	p_val	avg_log2FC	pct.1	pct.2	p_val_adj	cluster
COL1A1	0	2.32047	0.873	0.444	0	myoCAF
SPARC	0	2.08901	0.911	0.563	0	myoCAF
PDCD5	0	1.69319	0.911	0.734	0	myoCAF
RPS17	0	1.43137	0.962	0.835	0	myoCAF
UBB	0	1.26564	0.964	0.944	0	myoCAF
RPL36A	0	1.22808	0.963	0.916	0	myoCAF
RPL7	0	1.20184	1	0.998	0	myoCAF
RPS15	0	1.12528	1	0.996	0	myoCAF
RPL31	0	1.08792	0.998	0.985	0	myoCAF
RPL26	0	0.968393	1	0.997	0	myoCAF
RPLP2	0	0.958215	1	0.995	0	myoCAF
RPL35	0	0.862662	0.999	0.994	0	myoCAF
RPL39	0	0.839447	1	0.996	0	myoCAF
RPL37A	0	0.745183	1	0.999	0	myoCAF
RPL12	4.14741e-304	0.836346	0.999	0.995	9.53656e-300	myoCAF
RPL4	4.74507e-296	1.0531	0.96	0.951	1.09108e-291	myoCAF
RPL34	9.56002e-281	0.69713	1	0.997	2.19823e-276	myoCAF
S100A6	1.07336e-279	1.08721	0.98	0.956	2.46808e-275	myoCAF
COL1A2	4.38646e-275	1.92118	0.847	0.58	1.00862e-270	myoCAF
RPS20	2.43587e-271	0.774879	0.995	0.989	5.60104e-267	myoCAF
RPS7	6.95846e-271	0.807158	0.989	0.982	1.60003e-266	myoCAF
RPS3A	1.57626e-263	0.713802	0.999	0.996	3.62446e-259	myoCAF
RPL27A	1.98837e-261	0.776113	0.999	0.985	4.57206e-257	myoCAF
BSG	9.70147e-261	1.79391	0.845	0.59	2.23076e-256	myoCAF
TMSB10	1.09623e-260	1.08435	0.999	0.968	2.52067e-256	myoCAF
MT1X	4.06544e-254	1.24827	0.983	0.885	9.34808e-250	myoCAF
SERPINH1	4.13639e-247	1.57222	0.856	0.703	9.51122e-243	myoCAF
NDUFB11	1.40556e-220	1.21889	0.864	0.782	3.23194e-216	myoCAF
RPL14	8.32596e-215	0.662152	0.99	0.987	1.91447e-210	myoCAF
TUBB	1.74e-209	1.1638	0.888	0.829	4.00096e-205	myoCAF
CHCHD2	7.88703e-200	0.817121	0.936	0.94	1.81354e-195	myoCAF
RPS15A	5.89881e-198	0.552913	1	0.999	1.35637e-193	myoCAF
RPL13A	1.94149e-193	0.655621	0.993	0.986	4.46425e-189	myoCAF
CYR61	4.2071e-191	1.99447	0.746	0.516	9.6738e-187	myoCAF
COL3A1	2.23237e-189	1.8701	0.617	0.199	5.13312e-185	myoCAF
RPL32	2.43758e-185	0.505879	1	0.999	5.60498e-181	myoCAF
RPL24	2.62823e-180	0.573976	0.989	0.983	6.04336e-176	myoCAF
VCAN	3.07972e-174	1.784	0.568	0.176	7.0815e-170	myoCAF
UQCR11	2.24494e-168	1.08104	0.829	0.721	5.16203e-164	myoCAF
SERF2	2.47351e-164	0.691264	0.96	0.958	5.68758e-160	myoCAF
RPL23A	2.99425e-163	0.516857	0.999	0.996	6.88497e-159	myoCAF
DRG2	4.78803e-163	1.19602	0.5	0.091	1.10096e-158	myoCAF
UQCRFS1	2.73918e-161	1.35709	0.714	0.466	6.29847e-157	myoCAF
RPS18	1.2201e-155	0.454926	1	1	2.8055e-151	myoCAF
GSTA1	9.82694e-152	1.23801	0.587	0.17	2.25961e-147	myoCAF
MDK	3.93291e-150	1.48108	0.487	0.114	9.04333e-146	myoCAF
CENPV	3.45754e-148	1.14974	0.466	0.088	7.95027e-144	myoCAF
PRPSAP2	3.58894e-148	1.2305	0.574	0.215	8.25242e-144	myoCAF
OGN	8.55072e-145	1.33537	0.417	0.059	1.96615e-140	myoCAF
MYC	4.52058e-141	1.56146	0.564	0.245	1.03946e-136	myoCAF
B9D1	2.58016e-139	1.05464	0.449	0.084	5.93281e-135	myoCAF
MYO15A	9.61272e-139	2.09924	0.376	0.04	2.21035e-134	myoCAF
LDHB	1.1448e-138	1.14664	0.755	0.661	2.63236e-134	myoCAF
NCOR1	2.11728e-137	1.37132	0.569	0.261	4.86846e-133	myoCAF
VIM	4.54634e-136	0.743444	0.967	0.956	1.04539e-131	myoCAF
LSM7	2.10001e-135	1.1272	0.73	0.584	4.82876e-131	myoCAF
MDH2	2.70755e-133	1.1615	0.756	0.655	6.22574e-129	myoCAF
SEZ6L2	4.97907e-133	0.957535	0.358	0.033	1.14489e-128	myoCAF
LUC7L3	6.31478e-133	1.7926	0.651	0.453	1.45202e-128	myoCAF
IFI27L2	1.60495e-126	1.14744	0.628	0.326	3.69041e-122	myoCAF
NFIC	2.54306e-126	1.24773	0.58	0.3	5.84751e-122	myoCAF
ALKBH5	3.60159e-125	1.29285	0.535	0.224	8.2815e-121	myoCAF
BEX3	6.99134e-116	1.12355	0.581	0.289	1.60759e-111	myoCAF
TVP23B	1.61614e-114	1.01391	0.401	0.097	3.71614e-110	myoCAF
TRAPPC1	1.90382e-113	1.03487	0.574	0.265	4.37764e-109	myoCAF
POP4	1.94317e-113	0.948157	0.488	0.169	4.46813e-109	myoCAF
SRP14	4.50852e-113	0.790723	0.795	0.831	1.03669e-108	myoCAF
HNRNPA1	1.23624e-110	0.812523	0.833	0.837	2.8426e-106	myoCAF
FSCN1	1.47881e-110	1.19609	0.606	0.376	3.40039e-106	myoCAF
SERPINA1	3.56609e-110	1.0692	0.706	0.523	8.19988e-106	myoCAF
CSAG1	2.42793e-108	0.737769	0.318	0.034	5.58278e-104	myoCAF
MT1G	3.82954e-107	0.545472	0.669	0.357	8.80564e-103	myoCAF
TNC	1.76577e-106	1.14491	0.437	0.133	4.06022e-102	myoCAF
RPL27	4.944e-106	0.470904	0.974	0.976	1.13682e-101	myoCAF
COX7C	9.76301e-104	0.565482	0.905	0.915	2.24491e-99	myoCAF
NDUFC2	3.48403e-103	1.00166	0.726	0.677	8.01118e-99	myoCAF
MT-CYB	1.13894e-101	0.715579	0.903	0.889	2.61888e-97	myoCAF
RPL10	3.90302e-101	0.384818	1	0.997	8.97461e-97	myoCAF
COL5A2	1.05021e-97	0.986784	0.421	0.133	2.41484e-93	myoCAF
CIRBP	1.34832e-96	0.771496	0.801	0.806	3.10034e-92	myoCAF
AC091729.3	5.93029e-95	0.736957	0.331	0.057	1.36361e-90	myoCAF
PRELP	9.77926e-95	1.19795	0.502	0.244	2.24864e-90	myoCAF
RPS13	1.35155e-94	0.43566	0.997	0.994	3.10776e-90	myoCAF
TMEM14A	1.68821e-94	0.943145	0.446	0.174	3.88186e-90	myoCAF
MT-CO1	3.15216e-94	0.554529	0.983	0.97	7.24809e-90	myoCAF
RGCC	7.6679e-93	0.975237	0.731	0.616	1.76316e-88	myoCAF
SLC25A6	2.10143e-92	0.559214	0.882	0.895	4.83202e-88	myoCAF
AC074351.1	6.41416e-92	0.69735	0.286	0.034	1.47487e-87	myoCAF
LENG8	1.64031e-91	1.16107	0.346	0.087	3.77172e-87	myoCAF
TMEM98	1.96284e-91	0.676019	0.266	0.025	4.51335e-87	myoCAF
CBLN4	3.45457e-91	0.799811	0.293	0.039	7.94343e-87	myoCAF
MT-CO2	1.23129e-90	0.582911	0.969	0.965	2.83123e-86	myoCAF
HIST1H1C	5.82262e-90	1.12784	0.66	0.519	1.33885e-85	myoCAF
ATP5F1D	1.40557e-89	0.937112	0.699	0.608	3.23197e-85	myoCAF
C19orf12	3.1501e-89	0.887854	0.38	0.117	7.24335e-85	myoCAF
SNAI2	4.42855e-89	1.04852	0.373	0.117	1.0183e-84	myoCAF
CD24	2.97815e-88	1.0355	0.431	0.168	6.84795e-84	myoCAF
PIGL	6.49736e-88	0.901108	0.378	0.118	1.494e-83	myoCAF
SNRPN	6.45898e-86	0.693959	0.33	0.07	1.48518e-81	myoCAF
MAGED1	2.64766e-85	1.03018	0.452	0.205	6.08804e-81	myoCAF
MARCKSL1	1.1468e-84	1.14223	0.578	0.416	2.63696e-80	myoCAF
RGS3	3.16426e-84	1.1359	0.494	0.255	7.27589e-80	myoCAF
ATPAF2	4.54225e-84	0.809353	0.372	0.118	1.04444e-79	myoCAF
RPL23	1.08839e-82	0.426052	0.97	0.963	2.50264e-78	myoCAF
PI15	4.85863e-82	0.719231	0.282	0.044	1.11719e-77	myoCAF
ACTB	8.98376e-81	0.353959	0.974	0.981	2.06573e-76	myoCAF
RPL21	1.36043e-80	0.35737	1	0.995	3.12818e-76	myoCAF
MXRA8	4.12181e-80	1.04688	0.527	0.305	9.47768e-76	myoCAF
PSMG3	9.39842e-80	0.816996	0.416	0.163	2.16107e-75	myoCAF
MED9	8.56279e-79	0.785783	0.286	0.057	1.96893e-74	myoCAF
EEF2	2.12407e-78	0.754198	0.769	0.788	4.88409e-74	myoCAF
COPS3	3.90158e-78	1.07191	0.534	0.331	8.97129e-74	myoCAF
TMA7	5.45566e-78	0.590849	0.808	0.855	1.25447e-73	myoCAF
DNM3OS	7.58122e-78	0.926373	0.319	0.088	1.74323e-73	myoCAF
PEMT	9.7339e-78	0.799194	0.374	0.131	2.23821e-73	myoCAF
MAGEA3	1.78342e-76	0.638999	0.243	0.031	4.1008e-72	myoCAF
PSMB1	1.08073e-75	0.914969	0.704	0.671	2.48502e-71	myoCAF
RPL28	3.70639e-75	0.316147	0.997	0.995	8.52248e-71	myoCAF
POLR2L	3.92847e-75	0.78773	0.738	0.721	9.03313e-71	myoCAF
FKBP10	4.86696e-75	1.02683	0.51	0.3	1.11911e-70	myoCAF
NCLN	2.94914e-73	0.767291	0.311	0.082	6.78125e-69	myoCAF
RTL8C	1.82102e-72	0.633651	0.276	0.059	4.18726e-68	myoCAF
MT-CO3	1.22653e-70	0.479149	0.965	0.953	2.82028e-66	myoCAF
GNL1	1.47578e-70	0.947619	0.442	0.225	3.39341e-66	myoCAF
UQCRQ	8.81199e-70	0.777876	0.713	0.695	2.02623e-65	myoCAF
MT-ND1	2.9577e-69	0.54634	0.912	0.906	6.80093e-65	myoCAF
HIST1H2BD	3.7683e-69	0.853097	0.33	0.11	8.66482e-65	myoCAF
ERV3-1	4.01816e-69	0.831924	0.327	0.11	9.23936e-65	myoCAF
GSTA4	6.3652e-69	0.582004	0.246	0.043	1.46362e-64	myoCAF
CA2	1.18273e-68	1.25845	0.346	0.126	2.71957e-64	myoCAF
PCOLCE	1.38001e-68	0.914424	0.339	0.119	3.1732e-64	myoCAF
NDUFS7	2.04686e-68	0.856523	0.538	0.333	4.70655e-64	myoCAF
NDN	2.77735e-68	0.571591	0.21	0.021	6.38624e-64	myoCAF
DOHH	3.94399e-68	0.651819	0.303	0.083	9.06881e-64	myoCAF
TRIM16L	1.08601e-67	0.664483	0.273	0.067	2.49716e-63	myoCAF
PSORS1C1	4.40383e-67	0.502273	0.205	0.02	1.01262e-62	myoCAF
TSC22D3	4.68525e-67	0.953071	0.504	0.277	1.07733e-62	myoCAF
CD99	5.00592e-67	0.847043	0.682	0.669	1.15106e-62	myoCAF
IFI27L1	7.89599e-67	0.706284	0.296	0.084	1.8156e-62	myoCAF
CRYAB	1.19755e-66	1.09634	0.593	0.429	2.75364e-62	myoCAF
TIMM13	2.05083e-66	0.882887	0.597	0.466	4.71568e-62	myoCAF
DCP1A	1.54442e-65	0.764201	0.328	0.114	3.55123e-61	myoCAF
SRPX	1.00636e-64	0.793023	0.306	0.098	2.31403e-60	myoCAF
PPDPF	1.27261e-64	0.91186	0.569	0.423	2.92623e-60	myoCAF
RPS14	1.00739e-63	0.287494	1	0.999	2.31639e-59	myoCAF
ZSWIM7	2.12196e-63	0.887793	0.539	0.382	4.87924e-59	myoCAF
MT1M	1.05765e-62	0.848982	0.55	0.376	2.43196e-58	myoCAF
THUMPD3-AS1	1.387e-62	0.98267	0.449	0.251	3.18926e-58	myoCAF
CADM2	2.17032e-62	0.560022	0.172	0.009	4.99044e-58	myoCAF
ALPL	3.07275e-62	1.0229	0.562	0.411	7.06548e-58	myoCAF
AC090204.1	3.25998e-62	0.476153	0.213	0.03	7.496e-58	myoCAF
PALLD	3.74843e-62	0.528849	0.241	0.048	8.61913e-58	myoCAF
FLRT3	7.39143e-62	0.635939	0.187	0.018	1.69958e-57	myoCAF
SELENOK	3.20267e-61	0.949588	0.643	0.594	7.36422e-57	myoCAF
ENAH	8.36013e-61	0.956909	0.447	0.263	1.92233e-56	myoCAF
TOM1L2	1.06638e-60	0.690059	0.251	0.061	2.45202e-56	myoCAF
EPN2	2.87708e-60	0.818058	0.369	0.169	6.61557e-56	myoCAF
BASP1	3.50796e-60	0.620851	0.352	0.13	8.0662e-56	myoCAF
RUNX2	4.47315e-60	0.973576	0.569	0.455	1.02856e-55	myoCAF
HAS2	1.21071e-59	0.824155	0.319	0.12	2.7839e-55	myoCAF
HIST1H2AC	4.22628e-59	0.922694	0.455	0.264	9.71791e-55	myoCAF
TUBB2B	1.26761e-58	0.771459	0.275	0.083	2.91473e-54	myoCAF
AL359504.2	1.56201e-58	0.724878	0.243	0.059	3.59168e-54	myoCAF
PTX3	1.67107e-58	0.843798	0.229	0.048	3.84246e-54	myoCAF
ID3	2.62682e-58	0.765801	0.75	0.659	6.04011e-54	myoCAF
RPS4Y1	5.17567e-58	0.470686	0.86	0.872	1.19009e-53	myoCAF
PABPC1	3.1795e-57	0.565431	0.774	0.825	7.31095e-53	myoCAF
TCEAL9	1.38362e-56	0.74391	0.403	0.205	3.1815e-52	myoCAF
WDR18	2.16192e-56	0.72694	0.331	0.134	4.97113e-52	myoCAF
ALDH3A2	2.82445e-56	0.627209	0.304	0.108	6.49454e-52	myoCAF
UCHL1	4.35205e-56	0.784627	0.329	0.133	1.00071e-51	myoCAF
COL6A2	1.37625e-55	1.12011	0.364	0.177	3.16455e-51	myoCAF
FKBP7	1.03432e-54	0.700295	0.326	0.136	2.37831e-50	myoCAF
LRMDA	1.37771e-54	0.555892	0.251	0.066	3.16791e-50	myoCAF
RSL1D1	2.41506e-54	0.811489	0.645	0.638	5.5532e-50	myoCAF
RTL8A	7.49488e-54	0.594628	0.295	0.107	1.72337e-49	myoCAF
MPRIP	1.21874e-53	0.71875	0.342	0.149	2.80236e-49	myoCAF
USP11	2.49529e-53	0.642924	0.309	0.118	5.73766e-49	myoCAF
MAP1B	4.16725e-53	0.497861	0.175	0.022	9.58216e-49	myoCAF
PITX2	8.51947e-53	0.690882	0.265	0.086	1.95897e-48	myoCAF
INSC	1.67912e-52	0.625119	0.244	0.068	3.86097e-48	myoCAF
WIPI2	4.46956e-52	0.729487	0.426	0.242	1.02773e-47	myoCAF
MTRF1L	1.3498e-51	0.554551	0.214	0.049	3.10373e-47	myoCAF
MLLT11	1.48561e-51	0.623189	0.26	0.083	3.416e-47	myoCAF
LINC01116	1.96595e-51	0.551081	0.231	0.062	4.52051e-47	myoCAF
COL16A1	2.85571e-51	0.584744	0.165	0.019	6.56642e-47	myoCAF
SNRPE	4.04786e-51	0.699939	0.677	0.683	9.30765e-47	myoCAF
INTS1	4.72273e-51	0.65963	0.228	0.06	1.08594e-46	myoCAF
ATP5ME	8.60927e-51	0.533936	0.768	0.811	1.97962e-46	myoCAF
UBA1	1.28445e-50	0.738342	0.328	0.144	2.95346e-46	myoCAF
FUNDC1	5.18905e-50	0.599227	0.334	0.152	1.19317e-45	myoCAF
C7orf50	5.85434e-50	0.732176	0.435	0.249	1.34615e-45	myoCAF
ADI1	5.92926e-50	0.669224	0.349	0.159	1.36337e-45	myoCAF
MMP23B	6.72151e-50	0.439284	0.152	0.013	1.54554e-45	myoCAF
CSTF3	9.5061e-50	0.686835	0.219	0.056	2.18583e-45	myoCAF
NTM	1.54156e-49	0.553814	0.143	0.009	3.54466e-45	myoCAF
GADD45B	2.84171e-49	0.758906	0.866	0.874	6.53422e-45	myoCAF
HS3ST3A1	3.4536e-49	0.382841	0.144	0.01	7.9412e-45	myoCAF
EYA1	8.84301e-49	0.415693	0.148	0.013	2.03336e-44	myoCAF
BTF3	9.01096e-49	0.409162	0.862	0.906	2.07198e-44	myoCAF
ATP5PO	1.03551e-48	0.72961	0.669	0.685	2.38106e-44	myoCAF
EEF1A1	1.39153e-48	0.29113	0.996	0.998	3.19968e-44	myoCAF
MRPL51	3.13823e-48	0.784738	0.601	0.54	7.21605e-44	myoCAF
MRPS11	3.19718e-48	0.691088	0.384	0.207	7.35161e-44	myoCAF
MT-ND2	5.99501e-48	0.472808	0.882	0.898	1.37849e-43	myoCAF
UQCRB	6.05926e-48	0.379663	0.919	0.928	1.39327e-43	myoCAF
TP53I3	8.22684e-48	0.521637	0.214	0.054	1.89168e-43	myoCAF
PIK3CD-AS2	1.12553e-47	0.454826	0.222	0.06	2.58803e-43	myoCAF
TWIST1	1.28932e-47	0.449046	0.172	0.027	2.96467e-43	myoCAF
QPRT	2.71215e-47	0.476342	0.173	0.028	6.23632e-43	myoCAF
SELENBP1	3.6392e-47	0.448099	0.174	0.03	8.36798e-43	myoCAF
TMEM259	3.895e-47	0.789301	0.397	0.218	8.95617e-43	myoCAF
MAGEA12	5.12216e-47	0.363368	0.148	0.014	1.17779e-42	myoCAF
AL445472.1	6.21149e-47	0.391198	0.138	0.01	1.42827e-42	myoCAF
THY1	7.8679e-47	0.55424	0.173	0.03	1.80915e-42	myoCAF
DGUOK	9.32266e-47	0.794044	0.507	0.382	2.14365e-42	myoCAF
C4orf48	1.972e-46	0.669029	0.463	0.282	4.53442e-42	myoCAF
DDX24	3.94422e-46	0.87083	0.601	0.539	9.06934e-42	myoCAF
MAPK7	4.65711e-46	0.471703	0.185	0.039	1.07086e-41	myoCAF
NDUFA13	5.12258e-46	0.750357	0.632	0.585	1.17789e-41	myoCAF
ZNF674-AS1	6.70611e-46	0.459468	0.142	0.014	1.542e-41	myoCAF
GPC1	7.32492e-46	0.75908	0.277	0.11	1.68429e-41	myoCAF
ABCA8	7.74916e-46	0.385658	0.127	0.006	1.78184e-41	myoCAF
HMGN5	8.40241e-46	0.543045	0.253	0.087	1.93205e-41	myoCAF
PRAME	9.99561e-46	0.650275	0.27	0.105	2.29839e-41	myoCAF
DYNLT1	2.51891e-45	0.67797	0.471	0.316	5.79198e-41	myoCAF
SOX11	8.59967e-45	0.495223	0.134	0.01	1.97741e-40	myoCAF
CCDC152	1.33965e-44	0.346884	0.154	0.02	3.08039e-40	myoCAF
C19orf24	5.8517e-44	0.734174	0.449	0.296	1.34554e-39	myoCAF
RASD1	9.30848e-44	1.13673	0.396	0.241	2.14039e-39	myoCAF
SMCO4	1.8184e-43	0.607539	0.323	0.153	4.18123e-39	myoCAF
FOXK1	2.28561e-43	0.580268	0.221	0.07	5.25552e-39	myoCAF
TMEM80	3.32792e-43	0.347397	0.184	0.041	7.65222e-39	myoCAF
DKK3	4.13787e-43	0.372618	0.142	0.017	9.51461e-39	myoCAF
AK1	2.1561e-42	0.422452	0.174	0.036	4.95774e-38	myoCAF
PSMG4	2.27108e-42	0.546763	0.285	0.12	5.22211e-38	myoCAF
STMN1	6.18506e-42	0.644914	0.552	0.397	1.42219e-37	myoCAF
CDKN2A	1.27968e-41	0.862802	0.523	0.43	2.94249e-37	myoCAF
SLC25A39	1.38936e-41	0.581616	0.335	0.163	3.19469e-37	myoCAF
MAGED2	1.58479e-41	0.831528	0.477	0.345	3.64407e-37	myoCAF
TUBB2A	1.62795e-41	0.742783	0.324	0.162	3.74332e-37	myoCAF
RFT1	2.31955e-41	0.491048	0.218	0.068	5.33358e-37	myoCAF
MRPL46	4.21168e-41	0.525976	0.252	0.095	9.68434e-37	myoCAF
LARP6	4.23728e-41	0.75434	0.379	0.22	9.74321e-37	myoCAF
AL592463.1	8.23315e-41	0.406542	0.116	0.006	1.89313e-36	myoCAF
ENY2	1.04614e-40	0.634645	0.683	0.716	2.4055e-36	myoCAF
FBLN1	1.26441e-40	0.479782	0.169	0.036	2.90739e-36	myoCAF
RPL10A	1.52814e-40	0.299862	0.983	0.978	3.5138e-36	myoCAF
COX5B	2.15541e-40	0.565804	0.711	0.74	4.95614e-36	myoCAF
CDK6	3.03331e-40	0.339263	0.164	0.032	6.97478e-36	myoCAF
SUMF2	3.13145e-40	0.873885	0.451	0.316	7.20046e-36	myoCAF
COMMD3	3.4588e-40	0.593299	0.367	0.205	7.95316e-36	myoCAF
PLEKHF1	5.77344e-40	0.479737	0.161	0.033	1.32754e-35	myoCAF
ATAT1	5.90091e-40	0.453708	0.189	0.052	1.35686e-35	myoCAF
MUM1	6.12106e-40	0.599775	0.242	0.094	1.40748e-35	myoCAF
CAVIN3	6.3154e-40	0.659617	0.356	0.201	1.45216e-35	myoCAF
OMD	6.64964e-40	0.411023	0.146	0.023	1.52902e-35	myoCAF
COX6C	1.11308e-39	0.468054	0.762	0.821	2.55941e-35	myoCAF
CTNNB1	1.2742e-39	0.775794	0.469	0.326	2.9299e-35	myoCAF
PTGFR	2.97664e-39	0.362475	0.128	0.014	6.84448e-35	myoCAF
MORF4L2	3.32194e-39	0.755423	0.469	0.345	7.63847e-35	myoCAF
SP7	3.34321e-39	0.537171	0.239	0.09	7.68737e-35	myoCAF
KAT2A	6.95832e-39	0.706963	0.191	0.056	1.6e-34	myoCAF
NUDT11	1.00002e-38	0.358166	0.133	0.018	2.29945e-34	myoCAF
OLFML1	1.03017e-38	0.312312	0.116	0.009	2.36878e-34	myoCAF
ANTXR1	1.20942e-38	0.37687	0.173	0.043	2.78094e-34	myoCAF
FKBP1A	1.26552e-38	0.6924	0.571	0.497	2.90994e-34	myoCAF
HIST1H2BC	1.27089e-38	0.568851	0.26	0.105	2.92229e-34	myoCAF
TLE1	1.46946e-38	0.344844	0.135	0.019	3.37888e-34	myoCAF
POP1	1.54387e-38	0.354279	0.129	0.015	3.54998e-34	myoCAF
PLEKHJ1	1.68366e-38	0.640548	0.305	0.151	3.87141e-34	myoCAF
FSTL1	2.87782e-38	0.716266	0.251	0.104	6.61725e-34	myoCAF
TXN	3.02233e-38	0.466806	0.775	0.812	6.94954e-34	myoCAF
SLC26A7	4.33309e-38	0.51011	0.119	0.011	9.9635e-34	myoCAF
TTC19	1.18356e-37	0.752387	0.399	0.259	2.72147e-33	myoCAF
LINC01139	1.26095e-37	0.2501	0.112	0.008	2.89944e-33	myoCAF
MLF2	1.84999e-37	0.589235	0.378	0.225	4.25387e-33	myoCAF
PRR3	1.8659e-37	0.561355	0.323	0.171	4.29044e-33	myoCAF
DNPH1	1.94327e-37	0.563881	0.348	0.182	4.46836e-33	myoCAF
FLII	3.25772e-37	0.584185	0.292	0.138	7.49079e-33	myoCAF
MRPS17	4.12619e-37	0.554973	0.33	0.176	9.48775e-33	myoCAF
NAA38	4.94896e-37	0.72792	0.539	0.451	1.13796e-32	myoCAF
POLR2E	5.75961e-37	0.65845	0.466	0.338	1.32436e-32	myoCAF
HS6ST1	6.71366e-37	0.38396	0.141	0.025	1.54374e-32	myoCAF
LMNA	9.59273e-37	0.873965	0.606	0.559	2.20575e-32	myoCAF
ATP5MC1	1.78236e-36	0.726338	0.583	0.542	4.09836e-32	myoCAF
IP6K2	1.85426e-36	0.577635	0.309	0.158	4.26367e-32	myoCAF
MRPL23	2.72488e-36	0.54903	0.428	0.274	6.2656e-32	myoCAF
MAP1A	3.41151e-36	0.346643	0.133	0.022	7.84443e-32	myoCAF
RPL29	4.76957e-36	0.259641	0.991	0.99	1.09671e-31	myoCAF
GID4	6.99417e-36	0.527116	0.271	0.127	1.60824e-31	myoCAF
CHPF	1.01432e-35	0.502104	0.217	0.08	2.33232e-31	myoCAF
GTF2H5	1.24607e-35	0.585828	0.447	0.313	2.86522e-31	myoCAF
TMEM119	1.69423e-35	0.528942	0.239	0.099	3.89571e-31	myoCAF
AP3D1	3.4388e-35	0.523496	0.248	0.105	7.90717e-31	myoCAF
RCN1	4.64224e-35	0.64186	0.361	0.215	1.06744e-30	myoCAF
MT-ND4	1.02435e-34	0.252601	0.935	0.94	2.35538e-30	myoCAF
SNRPD2	1.27095e-34	0.583488	0.675	0.713	2.92242e-30	myoCAF
ZNF287	1.48745e-34	0.370777	0.15	0.035	3.42025e-30	myoCAF
EFNB3	1.87024e-34	0.254042	0.102	0.007	4.30042e-30	myoCAF
IDH2	1.92644e-34	0.609173	0.384	0.234	4.42967e-30	myoCAF
NAP1L5	2.16633e-34	0.280963	0.125	0.019	4.98126e-30	myoCAF
PAK1	3.36329e-34	0.391973	0.182	0.055	7.73356e-30	myoCAF
MRPS21	6.25902e-34	0.637611	0.606	0.601	1.4392e-29	myoCAF
NSMCE1	7.44935e-34	0.723933	0.425	0.304	1.7129e-29	myoCAF
FLCN	7.98982e-34	0.469748	0.218	0.085	1.83718e-29	myoCAF
ANXA2	8.92441e-34	0.589652	0.744	0.782	2.05208e-29	myoCAF
CADM1	1.27416e-33	0.717535	0.388	0.257	2.9298e-29	myoCAF
GAMT	1.66631e-33	0.609922	0.352	0.21	3.83152e-29	myoCAF
MT1F	2.2544e-33	0.570937	0.45	0.31	5.18378e-29	myoCAF
PLEKHA5	2.54856e-33	0.415169	0.164	0.046	5.86017e-29	myoCAF
IRS1	2.6709e-33	0.469283	0.204	0.076	6.14147e-29	myoCAF
GNPAT	2.81693e-33	0.485878	0.247	0.11	6.47724e-29	myoCAF
SERPINF1	3.04182e-33	0.625571	0.289	0.142	6.99437e-29	myoCAF
VARS	3.11193e-33	0.576895	0.236	0.102	7.15557e-29	myoCAF
SRSF1	4.13054e-33	0.676966	0.34	0.201	9.49776e-29	myoCAF
EFHC1	4.51921e-33	0.5115	0.225	0.095	1.03915e-28	myoCAF
LAS1L	5.80922e-33	0.483209	0.235	0.1	1.33577e-28	myoCAF
SHOX2	5.88995e-33	0.339734	0.163	0.046	1.35434e-28	myoCAF
ARL4D	7.94856e-33	0.670497	0.245	0.112	1.82769e-28	myoCAF
NDUFS5	1.164e-32	0.415811	0.799	0.835	2.6765e-28	myoCAF
CERCAM	1.29815e-32	0.35615	0.141	0.031	2.98496e-28	myoCAF
ELN	1.86434e-32	0.344686	0.119	0.019	4.28686e-28	myoCAF
PHKG1	2.04166e-32	1.08902	0.258	0.13	4.69459e-28	myoCAF
YWHAQ	3.60897e-32	0.746259	0.48	0.388	8.29846e-28	myoCAF
NBL1	4.24673e-32	0.378616	0.139	0.03	9.76493e-28	myoCAF
FUNDC2	4.33836e-32	0.544483	0.335	0.195	9.97562e-28	myoCAF
ZFAND2A	5.09896e-32	0.591238	0.276	0.137	1.17246e-27	myoCAF
ZSCAN16-AS1	5.7841e-32	0.635226	0.417	0.291	1.33e-27	myoCAF
CARHSP1	6.73886e-32	0.713479	0.491	0.4	1.54953e-27	myoCAF
ECI2	7.39048e-32	0.350525	0.219	0.085	1.69937e-27	myoCAF
TKT	8.27639e-32	0.692755	0.597	0.569	1.90307e-27	myoCAF
TAGLN2	9.04589e-32	0.728625	0.585	0.539	2.08001e-27	myoCAF
TCEAL8	9.58266e-32	0.458342	0.334	0.191	2.20344e-27	myoCAF
KNOP1	9.68122e-32	0.621036	0.324	0.19	2.2261e-27	myoCAF
BYSL	1.03141e-31	0.409314	0.15	0.039	2.37162e-27	myoCAF
MATN2	2.52011e-31	0.345479	0.147	0.038	5.79475e-27	myoCAF
MFAP2	4.2709e-31	0.298869	0.101	0.011	9.82052e-27	myoCAF
MRPL50	4.90832e-31	0.459107	0.224	0.097	1.12862e-26	myoCAF
TMEM59L	6.48942e-31	0.390264	0.142	0.036	1.49218e-26	myoCAF
S100A16	6.81877e-31	0.498786	0.311	0.175	1.56791e-26	myoCAF
ID2	8.53772e-31	0.788068	0.556	0.485	1.96316e-26	myoCAF
ZEB2	8.94158e-31	0.40582	0.285	0.138	2.05603e-26	myoCAF
LDOC1	9.23569e-31	0.278065	0.151	0.041	2.12365e-26	myoCAF
IGFBP5	9.66287e-31	0.65232	0.166	0.052	2.22188e-26	myoCAF
RAI1	1.03757e-30	0.451602	0.206	0.081	2.38579e-26	myoCAF
PNMA2	1.54673e-30	0.367068	0.123	0.025	3.55656e-26	myoCAF
IAH1	3.07192e-30	0.556866	0.337	0.2	7.06357e-26	myoCAF
TOP3A	1.19856e-29	0.338344	0.14	0.036	2.75596e-25	myoCAF
LINC00632	1.26125e-29	0.299442	0.119	0.023	2.90013e-25	myoCAF
SMTN	2.31905e-29	0.390317	0.139	0.036	5.33243e-25	myoCAF
TMCC1-AS1	2.34911e-29	0.330404	0.13	0.031	5.40154e-25	myoCAF
PRKD3	2.66318e-29	0.501287	0.195	0.076	6.12371e-25	myoCAF
USP9X	2.75396e-29	0.399943	0.203	0.083	6.33246e-25	myoCAF
ATP5MC3	3.07173e-29	0.586707	0.631	0.645	7.06315e-25	myoCAF
TRIR	9.91008e-29	0.517794	0.658	0.698	2.27872e-24	myoCAF
SNHG21	1.01818e-28	0.464705	0.19	0.075	2.3412e-24	myoCAF
SYCE1L	1.02389e-28	0.26949	0.111	0.019	2.35433e-24	myoCAF
VBP1	1.37646e-28	0.481572	0.243	0.117	3.16504e-24	myoCAF
ETFRF1	1.65545e-28	0.377163	0.226	0.103	3.80655e-24	myoCAF
HMGB3	1.84168e-28	0.436019	0.167	0.056	4.23475e-24	myoCAF
ANXA1	1.95361e-28	0.56828	0.665	0.613	4.49213e-24	myoCAF
ULK2	1.95697e-28	0.359442	0.135	0.036	4.49985e-24	myoCAF
THOP1	2.59976e-28	0.430637	0.138	0.038	5.97789e-24	myoCAF
AC012615.1	3.34181e-28	0.371044	0.126	0.03	7.68416e-24	myoCAF
COL5A1	3.86032e-28	0.666482	0.301	0.177	8.87643e-24	myoCAF
MAP3K13	4.32334e-28	0.557979	0.372	0.253	9.94109e-24	myoCAF
MAGEH1	4.47611e-28	0.542761	0.279	0.157	1.02924e-23	myoCAF
CETN2	4.89106e-28	0.39601	0.222	0.1	1.12465e-23	myoCAF
TIMM8A	6.6103e-28	0.313156	0.15	0.046	1.51997e-23	myoCAF
COX19	1.15417e-27	0.439665	0.276	0.146	2.65391e-23	myoCAF
GOLM1	1.24979e-27	0.296501	0.144	0.042	2.87378e-23	myoCAF
NDUFA1	5.65308e-27	0.549975	0.59	0.539	1.29987e-22	myoCAF
SF3A2	1.24768e-26	0.360081	0.173	0.065	2.86892e-22	myoCAF
GAL	2.14888e-26	0.328573	0.107	0.02	4.94113e-22	myoCAF
WDR27	2.48374e-26	0.343236	0.113	0.025	5.71112e-22	myoCAF
FAM110B	2.96127e-26	0.294492	0.123	0.031	6.80915e-22	myoCAF
RIDA	3.87873e-26	0.424502	0.243	0.124	8.91876e-22	myoCAF
SF3B6	4.73284e-26	0.60663	0.616	0.635	1.08827e-21	myoCAF
HIST1H4E	5.48894e-26	0.697207	0.221	0.109	1.26213e-21	myoCAF
CDK10	5.52328e-26	0.49362	0.184	0.075	1.27002e-21	myoCAF
SORD	5.77219e-26	0.298165	0.14	0.042	1.32726e-21	myoCAF
DDAH2	6.05479e-26	0.555532	0.366	0.243	1.39224e-21	myoCAF
HNRNPA1P48	6.16222e-26	0.474892	0.277	0.157	1.41694e-21	myoCAF
HEY2	7.3766e-26	0.278935	0.134	0.039	1.69618e-21	myoCAF
PTBP1	7.53894e-26	0.567773	0.293	0.173	1.7335e-21	myoCAF
NSMCE3	8.01037e-26	0.536646	0.249	0.131	1.84191e-21	myoCAF
IL11RA	8.52716e-26	0.273263	0.111	0.025	1.96074e-21	myoCAF
MZT2B	8.95666e-26	0.428914	0.706	0.761	2.05949e-21	myoCAF
BTBD2	1.15691e-25	0.345012	0.165	0.061	2.66021e-21	myoCAF
PCLAF	1.18002e-25	0.482512	0.179	0.07	2.71335e-21	myoCAF
AHNAK2	1.43817e-25	0.387091	0.14	0.046	3.30692e-21	myoCAF
GPX8	1.43846e-25	0.48643	0.272	0.154	3.30759e-21	myoCAF
GABPB1-AS1	1.64006e-25	0.796698	0.381	0.279	3.77116e-21	myoCAF
POR	1.81803e-25	0.557412	0.303	0.183	4.18039e-21	myoCAF
RPP21	2.08267e-25	0.382071	0.22	0.107	4.7889e-21	myoCAF
CTTN	2.46889e-25	0.451368	0.184	0.079	5.67698e-21	myoCAF
UBE2A	2.54368e-25	0.351647	0.233	0.113	5.84894e-21	myoCAF
SCRN2	3.08749e-25	0.332856	0.155	0.054	7.09938e-21	myoCAF
TPI1	3.22427e-25	0.514986	0.729	0.764	7.41389e-21	myoCAF
LAPTM4A	3.84684e-25	0.641472	0.64	0.676	8.84543e-21	myoCAF
SPPL2B	4.09722e-25	0.456809	0.165	0.064	9.42114e-21	myoCAF
CNKSR3	4.16832e-25	0.291225	0.111	0.026	9.58463e-21	myoCAF
PBX1	4.46428e-25	0.304174	0.124	0.035	1.02652e-20	myoCAF
CKS2	7.11281e-25	0.573364	0.283	0.162	1.63552e-20	myoCAF
TIMM17A	8.18863e-25	0.513211	0.299	0.186	1.88289e-20	myoCAF
MED21	8.56649e-25	0.307874	0.159	0.059	1.96978e-20	myoCAF
SMPD1	9.61366e-25	0.366216	0.133	0.041	2.21057e-20	myoCAF
ZDHHC4	1.00945e-24	0.293665	0.2	0.088	2.32112e-20	myoCAF
DRC3	1.14521e-24	0.385348	0.134	0.043	2.63329e-20	myoCAF
DKC1	1.1965e-24	0.373045	0.173	0.07	2.75124e-20	myoCAF
MSN	1.59611e-24	0.524226	0.374	0.252	3.67009e-20	myoCAF
SLIT3	1.80839e-24	0.360653	0.141	0.048	4.1582e-20	myoCAF
COPS8	2.66141e-24	0.409523	0.247	0.131	6.11965e-20	myoCAF
GDI1	4.14635e-24	0.327268	0.194	0.086	9.53411e-20	myoCAF
RABEPK	4.61968e-24	0.347388	0.163	0.063	1.06225e-19	myoCAF
ERC1	5.15612e-24	0.418281	0.161	0.064	1.1856e-19	myoCAF
AL031777.3	7.08292e-24	0.699774	0.235	0.129	1.62865e-19	myoCAF
HIKESHI	8.62715e-24	0.567165	0.374	0.271	1.98373e-19	myoCAF
C1R	1.13002e-23	0.277658	0.105	0.024	2.59836e-19	myoCAF
EIF4E2	1.15609e-23	0.372472	0.283	0.163	2.65831e-19	myoCAF
H3F3A	1.1917e-23	0.289433	0.804	0.88	2.74019e-19	myoCAF
PDCD2	1.20558e-23	0.499687	0.299	0.189	2.77212e-19	myoCAF
DCP1B	1.46752e-23	0.293909	0.118	0.033	3.3744e-19	myoCAF
FDX1	1.55362e-23	0.474287	0.27	0.154	3.57239e-19	myoCAF
SUN1	1.73293e-23	0.517355	0.285	0.171	3.98469e-19	myoCAF
KDM5A	1.84098e-23	0.414174	0.214	0.105	4.23314e-19	myoCAF
AKAP13	1.91258e-23	0.462539	0.256	0.14	4.39778e-19	myoCAF
CCNG1	2.16506e-23	0.392004	0.216	0.107	4.97834e-19	myoCAF
HNRNPA0	2.20548e-23	0.584892	0.382	0.28	5.07128e-19	myoCAF
HMG20B	3.19738e-23	0.435688	0.282	0.165	7.35206e-19	myoCAF
CLNS1A	3.21675e-23	0.631578	0.505	0.462	7.3966e-19	myoCAF
UQCRC2	3.31351e-23	0.590624	0.452	0.366	7.61909e-19	myoCAF
MRPS18C	4.49082e-23	0.47021	0.361	0.247	1.03262e-18	myoCAF
MIR99AHG	4.49507e-23	0.292925	0.111	0.03	1.0336e-18	myoCAF
PYURF	6.81184e-23	0.554206	0.393	0.295	1.56631e-18	myoCAF
AC006504.5	7.91552e-23	0.266863	0.124	0.038	1.8201e-18	myoCAF
NCL	8.86418e-23	0.686373	0.553	0.547	2.03823e-18	myoCAF
RUVBL1	9.47563e-23	0.36756	0.191	0.087	2.17883e-18	myoCAF
PRRG1	1.04708e-22	0.288463	0.111	0.03	2.40765e-18	myoCAF
UBE2E3	1.79043e-22	0.537795	0.318	0.21	4.11691e-18	myoCAF
SGCD	1.8929e-22	0.310971	0.148	0.057	4.35253e-18	myoCAF
AARSD1	2.06668e-22	0.349461	0.118	0.036	4.75212e-18	myoCAF
NPM3	2.4677e-22	0.405528	0.218	0.112	5.67422e-18	myoCAF
PHB2	2.54073e-22	0.516889	0.361	0.258	5.84215e-18	myoCAF
NOP10	3.14797e-22	0.566355	0.537	0.496	7.23844e-18	myoCAF
SOX4	3.22131e-22	0.716327	0.579	0.533	7.40708e-18	myoCAF
NME1	3.91945e-22	0.632306	0.504	0.455	9.01238e-18	myoCAF
NPW	4.90153e-22	0.312759	0.124	0.039	1.12706e-17	myoCAF
SEC13	5.09542e-22	0.512287	0.265	0.158	1.17164e-17	myoCAF
RUFY3	7.69186e-22	0.301319	0.125	0.04	1.76867e-17	myoCAF
PER1	9.31043e-22	0.438127	0.2	0.097	2.14084e-17	myoCAF
POLR1C	1.01761e-21	0.325828	0.129	0.044	2.33988e-17	myoCAF
CMAS	1.08402e-21	0.307375	0.2	0.097	2.49259e-17	myoCAF
OST4	1.09233e-21	0.343917	0.754	0.822	2.5117e-17	myoCAF
PPP1CB	1.12318e-21	0.747241	0.476	0.417	2.58265e-17	myoCAF
EIF4A2	1.43422e-21	0.566948	0.614	0.643	3.29785e-17	myoCAF
UBE2E2	1.47289e-21	0.264222	0.191	0.088	3.38676e-17	myoCAF
MAP7D3	1.5654e-21	0.350663	0.183	0.085	3.59949e-17	myoCAF
P3H1	2.3474e-21	0.534901	0.245	0.144	5.39762e-17	myoCAF
TPM1	3.06007e-21	0.742989	0.607	0.628	7.03632e-17	myoCAF
LSM3	3.12614e-21	0.551485	0.528	0.492	7.18824e-17	myoCAF
CHST7	5.16905e-21	0.251237	0.108	0.031	1.18857e-16	myoCAF
MGP	6.4847e-21	0.508036	0.5	0.389	1.49109e-16	myoCAF
HSPBP1	7.09293e-21	0.290589	0.142	0.054	1.63095e-16	myoCAF
MRPL15	9.86482e-21	0.485054	0.314	0.21	2.26832e-16	myoCAF
ADIPOR2	1.1654e-20	0.29019	0.13	0.046	2.67972e-16	myoCAF
PTGES	1.17701e-20	0.365887	0.165	0.073	2.70643e-16	myoCAF
DPY19L3	1.21488e-20	0.300231	0.109	0.032	2.7935e-16	myoCAF
GAR1	1.42262e-20	0.400624	0.212	0.112	3.27118e-16	myoCAF
FLNA	1.43813e-20	0.559824	0.327	0.221	3.30683e-16	myoCAF
C8orf59	1.45088e-20	0.470335	0.637	0.696	3.33614e-16	myoCAF
TMEM203	1.70693e-20	0.344116	0.214	0.114	3.92491e-16	myoCAF
TNNC1	1.91928e-20	0.385816	0.186	0.089	4.41319e-16	myoCAF
BCS1L	3.29189e-20	0.301399	0.122	0.043	7.56938e-16	myoCAF
YBX1	3.45561e-20	0.251509	0.82	0.898	7.94584e-16	myoCAF
CRELD1	3.68951e-20	0.394063	0.207	0.11	8.48367e-16	myoCAF
RRS1	4.11721e-20	0.3534	0.159	0.07	9.46712e-16	myoCAF
PTGR1	4.38333e-20	0.432745	0.216	0.117	1.0079e-15	myoCAF
PNKD	4.69181e-20	0.438624	0.359	0.257	1.07883e-15	myoCAF
SEC61B	6.04508e-20	0.514768	0.637	0.666	1.39001e-15	myoCAF
IFRD2	8.52742e-20	0.424886	0.198	0.105	1.96079e-15	myoCAF
SLC39A3	9.76967e-20	0.364633	0.187	0.091	2.24644e-15	myoCAF
ETFDH	1.05036e-19	0.361911	0.141	0.057	2.41521e-15	myoCAF
ITGB1BP1	1.05298e-19	0.449693	0.315	0.213	2.42123e-15	myoCAF
KLHDC3	1.06057e-19	0.389207	0.214	0.117	2.43868e-15	myoCAF
ZNF507	1.09064e-19	0.334767	0.135	0.053	2.50782e-15	myoCAF
APRT	1.5632e-19	0.561857	0.626	0.662	3.59443e-15	myoCAF
COA3	1.85471e-19	0.411142	0.295	0.194	4.26473e-15	myoCAF
EIF3F	1.91553e-19	0.570865	0.572	0.593	4.40458e-15	myoCAF
ATP5IF1	2.19734e-19	0.403213	0.683	0.729	5.05256e-15	myoCAF
NUCKS1	2.20664e-19	0.642385	0.539	0.543	5.07395e-15	myoCAF
NIPSNAP3A	2.4104e-19	0.258175	0.106	0.032	5.54248e-15	myoCAF
RTF1	2.51705e-19	0.576763	0.427	0.359	5.7877e-15	myoCAF
INTS13	2.85178e-19	0.251666	0.118	0.041	6.55738e-15	myoCAF
MRPS14	4.18793e-19	0.368088	0.283	0.18	9.62972e-15	myoCAF
AC104986.2	4.46226e-19	0.266816	0.138	0.055	1.02605e-14	myoCAF
CREB5	4.49446e-19	0.271152	0.105	0.032	1.03346e-14	myoCAF
CRABP2	5.23895e-19	0.697645	0.302	0.21	1.20464e-14	myoCAF
ZNF117	6.26901e-19	0.269798	0.116	0.04	1.4415e-14	myoCAF
CMTM3	6.73397e-19	0.257857	0.219	0.115	1.54841e-14	myoCAF
FHL1	8.79233e-19	0.28759	0.133	0.053	2.02171e-14	myoCAF
NCBP2-AS2	1.14138e-18	0.43466	0.279	0.181	2.62449e-14	myoCAF
LGALS3BP	1.26309e-18	0.264228	0.134	0.051	2.90435e-14	myoCAF
MRPL13	1.98337e-18	0.467063	0.336	0.242	4.56057e-14	myoCAF
SSR4	2.06274e-18	0.467602	0.605	0.616	4.74307e-14	myoCAF
COL6A1	2.10401e-18	0.733829	0.368	0.284	4.83796e-14	myoCAF
LAPTM4B	2.48625e-18	0.531249	0.345	0.254	5.71689e-14	myoCAF
HSBP1	3.25498e-18	0.532037	0.573	0.59	7.48451e-14	myoCAF
ACP1	3.69551e-18	0.500421	0.43	0.363	8.49746e-14	myoCAF
SLC17A9	4.07646e-18	0.390126	0.15	0.068	9.37341e-14	myoCAF
SMARCA1	4.36134e-18	0.273425	0.104	0.035	1.00285e-13	myoCAF
MPHOSPH6	4.78402e-18	0.310898	0.176	0.087	1.10004e-13	myoCAF
SGTA	6.12546e-18	0.386867	0.206	0.115	1.40849e-13	myoCAF
OLFML3	7.03399e-18	0.297653	0.132	0.055	1.6174e-13	myoCAF
CD151	8.9808e-18	0.580783	0.392	0.317	2.06504e-13	myoCAF
BAG2	1.01839e-17	0.34904	0.177	0.09	2.34168e-13	myoCAF
HSPB2	1.34535e-17	0.332564	0.189	0.102	3.0935e-13	myoCAF
TTC14	1.40029e-17	0.403441	0.224	0.131	3.21983e-13	myoCAF
ISOC2	1.51229e-17	0.461218	0.329	0.237	3.47736e-13	myoCAF
FAM92A	1.57089e-17	0.431843	0.241	0.151	3.61209e-13	myoCAF
EMC4	1.61534e-17	0.397511	0.36	0.271	3.71431e-13	myoCAF
NDUFAF8	2.00579e-17	0.528908	0.387	0.311	4.61212e-13	myoCAF
TMA16	2.62794e-17	0.454455	0.259	0.165	6.04269e-13	myoCAF
TRMT10C	2.94295e-17	0.389198	0.203	0.115	6.76701e-13	myoCAF
MNS1	3.11894e-17	0.437373	0.239	0.149	7.1717e-13	myoCAF
MRPL18	3.33641e-17	0.393886	0.388	0.304	7.67173e-13	myoCAF
C11orf74	3.38021e-17	0.389347	0.221	0.131	7.77245e-13	myoCAF
RNASEH2C	5.13432e-17	0.482022	0.433	0.363	1.18059e-12	myoCAF
KANK2	6.97339e-17	0.280548	0.133	0.058	1.60346e-12	myoCAF
FAM104B	7.928e-17	0.382394	0.261	0.168	1.82296e-12	myoCAF
SCAMP4	9.78199e-17	0.305941	0.153	0.072	2.24927e-12	myoCAF
PLXNA3	9.92158e-17	0.306587	0.108	0.039	2.28137e-12	myoCAF
OAT	1.28404e-16	0.319436	0.162	0.081	2.95253e-12	myoCAF
TUFM	1.29949e-16	0.662318	0.517	0.503	2.98804e-12	myoCAF
TMEM175	1.36143e-16	0.306557	0.107	0.039	3.13048e-12	myoCAF
MFSD10	1.87583e-16	0.511398	0.284	0.196	4.31327e-12	myoCAF
SH2B1	1.9665e-16	0.33877	0.131	0.057	4.52177e-12	myoCAF
THOC2	2.03366e-16	0.414025	0.245	0.154	4.6762e-12	myoCAF
NDUFA3	2.09079e-16	0.489578	0.476	0.415	4.80756e-12	myoCAF
CDC42EP1	2.26185e-16	0.300672	0.147	0.07	5.2009e-12	myoCAF
GSTP1	2.38287e-16	0.37291	0.753	0.824	5.47917e-12	myoCAF
MRPS15	3.44325e-16	0.538684	0.422	0.363	7.91741e-12	myoCAF
MRPL55	3.76896e-16	0.530975	0.445	0.389	8.66635e-12	myoCAF
RIN2	3.79582e-16	0.463874	0.208	0.122	8.72812e-12	myoCAF
EBNA1BP2	4.22255e-16	0.507751	0.323	0.241	9.70934e-12	myoCAF
STRAP	4.51394e-16	0.480644	0.317	0.231	1.03794e-11	myoCAF
RNF126	4.65106e-16	0.436828	0.233	0.147	1.06946e-11	myoCAF
RPS27L	4.92096e-16	0.467803	0.604	0.642	1.13153e-11	myoCAF
GEMIN8	7.30536e-16	0.335964	0.179	0.099	1.6798e-11	myoCAF
UBE2V2	7.46382e-16	0.531857	0.433	0.381	1.71623e-11	myoCAF
DAPK3	8.36676e-16	0.283721	0.116	0.048	1.92385e-11	myoCAF
SMCR8	8.43154e-16	0.262187	0.105	0.039	1.93875e-11	myoCAF
PPIB	9.09534e-16	0.340565	0.782	0.833	2.09138e-11	myoCAF
ATP6AP2	1.03466e-15	0.551774	0.434	0.371	2.3791e-11	myoCAF
NIFK	1.06769e-15	0.530026	0.361	0.289	2.45504e-11	myoCAF
LETM1	1.19698e-15	0.280345	0.108	0.042	2.75233e-11	myoCAF
ACTR8	1.29279e-15	0.317374	0.13	0.059	2.97263e-11	myoCAF
ARMCX3	1.58837e-15	0.407308	0.229	0.144	3.6523e-11	myoCAF
NAT14	1.59653e-15	0.312539	0.145	0.071	3.67106e-11	myoCAF
PSMB7	1.9278e-15	0.56033	0.492	0.471	4.43279e-11	myoCAF
CGGBP1	1.96661e-15	0.612086	0.369	0.305	4.52203e-11	myoCAF
ACTA2	2.12387e-15	0.528977	0.114	0.048	4.88363e-11	myoCAF
POLG	2.41985e-15	0.29125	0.112	0.045	5.5642e-11	myoCAF
PCAT6	3.24899e-15	0.269401	0.143	0.069	7.47072e-11	myoCAF
DYNLT3	3.61658e-15	0.555118	0.375	0.311	8.31596e-11	myoCAF
PBDC1	3.76563e-15	0.257305	0.214	0.126	8.65868e-11	myoCAF
RHBDD2	3.8303e-15	0.361069	0.19	0.107	8.80739e-11	myoCAF
ABHD14B	4.3116e-15	0.284391	0.195	0.113	9.9141e-11	myoCAF
UNC45A	4.78021e-15	0.361809	0.171	0.094	1.09916e-10	myoCAF
SPATA20	5.16209e-15	0.296199	0.139	0.067	1.18697e-10	myoCAF
ING4	5.60307e-15	0.306583	0.171	0.093	1.28837e-10	myoCAF
HDDC3	5.66598e-15	0.371874	0.216	0.132	1.30284e-10	myoCAF
AC245595.1	6.90758e-15	0.48332	0.282	0.201	1.58833e-10	myoCAF
SDHC	6.9384e-15	0.393553	0.337	0.252	1.59542e-10	myoCAF
LINC00662	7.03809e-15	0.504958	0.281	0.2	1.61834e-10	myoCAF
ZFAND6	8.41233e-15	0.340656	0.268	0.18	1.93433e-10	myoCAF
MRPL24	9.13208e-15	0.418108	0.276	0.192	2.09983e-10	myoCAF
ZNF302	1.11215e-14	0.396946	0.202	0.123	2.55727e-10	myoCAF
TMEM126A	1.42031e-14	0.454323	0.313	0.234	3.26586e-10	myoCAF
AKAP10	1.55447e-14	0.29117	0.149	0.076	3.57435e-10	myoCAF
CCNB2	1.69672e-14	0.307121	0.113	0.048	3.90144e-10	myoCAF
MYH10	1.72502e-14	0.315259	0.156	0.083	3.9665e-10	myoCAF
JPT1	2.30231e-14	0.549647	0.482	0.445	5.29393e-10	myoCAF
ATF6B	3.10279e-14	0.366173	0.206	0.125	7.13456e-10	myoCAF
UQCR10	3.70665e-14	0.410412	0.659	0.736	8.52307e-10	myoCAF
PMPCA	4.29871e-14	0.279151	0.138	0.068	9.88445e-10	myoCAF
AAMP	5.8123e-14	0.353552	0.249	0.167	1.33648e-09	myoCAF
PES1	8.39423e-14	0.294609	0.159	0.087	1.93017e-09	myoCAF
HSD17B10	9.73424e-14	0.522036	0.362	0.293	2.23829e-09	myoCAF
TMEM161B-AS1	1.02354e-13	0.364643	0.218	0.141	2.35353e-09	myoCAF
SS18L2	1.09548e-13	0.325326	0.219	0.137	2.51895e-09	myoCAF
IWS1	1.19494e-13	0.317464	0.172	0.098	2.74765e-09	myoCAF
DAZAP1	1.21542e-13	0.355357	0.191	0.115	2.79473e-09	myoCAF
NME4	1.23832e-13	0.345944	0.293	0.209	2.8474e-09	myoCAF
GPX7	1.33072e-13	0.297319	0.159	0.089	3.05987e-09	myoCAF
PLK2	1.87628e-13	0.380149	0.13	0.065	4.31433e-09	myoCAF
ELAC2	1.96713e-13	0.383907	0.171	0.099	4.52323e-09	myoCAF
PAK1IP1	2.28643e-13	0.26989	0.158	0.086	5.25742e-09	myoCAF
CSNK2B	2.46591e-13	0.479658	0.593	0.641	5.67011e-09	myoCAF
OAZ2	2.56319e-13	0.281699	0.29	0.204	5.8938e-09	myoCAF
TM2D3	2.58007e-13	0.460133	0.313	0.245	5.93262e-09	myoCAF
HES4	2.61546e-13	0.671041	0.315	0.246	6.01398e-09	myoCAF
SNHG25	2.97609e-13	0.477616	0.401	0.334	6.84323e-09	myoCAF
IFT57	3.0872e-13	0.272086	0.185	0.111	7.09872e-09	myoCAF
TAX1BP3	3.41995e-13	0.250454	0.148	0.077	7.86382e-09	myoCAF
SOD1	3.51719e-13	0.398928	0.655	0.731	8.08742e-09	myoCAF
GORASP2	3.83233e-13	0.343568	0.17	0.1	8.81207e-09	myoCAF
COMMD6	4.04565e-13	0.289491	0.741	0.81	9.30257e-09	myoCAF
ZHX1	4.06157e-13	0.288064	0.147	0.08	9.33916e-09	myoCAF
PCBP4	6.21467e-13	0.309525	0.122	0.06	1.429e-08	myoCAF
EIF2AK4	6.73003e-13	0.323692	0.255	0.181	1.5475e-08	myoCAF
MANF	7.19568e-13	0.476395	0.328	0.25	1.65457e-08	myoCAF
DDA1	7.22646e-13	0.275787	0.185	0.11	1.66165e-08	myoCAF
CDK16	8.08049e-13	0.298471	0.192	0.118	1.85803e-08	myoCAF
MAP1LC3A	8.50244e-13	0.349006	0.204	0.132	1.95505e-08	myoCAF
PFDN4	8.77615e-13	0.510087	0.472	0.45	2.01799e-08	myoCAF
CFD	9.67591e-13	0.274148	0.262	0.162	2.22488e-08	myoCAF
OTUB1	9.7005e-13	0.367631	0.25	0.173	2.23053e-08	myoCAF
NOP16	1.18352e-12	0.285855	0.128	0.065	2.72139e-08	myoCAF
DTD1	1.22526e-12	0.251078	0.212	0.133	2.81737e-08	myoCAF
TCEAL4	1.37255e-12	0.462887	0.387	0.333	3.15604e-08	myoCAF
NDUFS4	1.54532e-12	0.491289	0.476	0.465	3.55332e-08	myoCAF
C1orf131	1.62074e-12	0.399798	0.22	0.149	3.72672e-08	myoCAF
BGN	1.76017e-12	0.75205	0.493	0.478	4.04733e-08	myoCAF
POLR2K	2.08408e-12	0.449278	0.47	0.446	4.79213e-08	myoCAF
NDUFA11	2.57903e-12	0.491981	0.598	0.65	5.93023e-08	myoCAF
NDEL1	2.72781e-12	0.312008	0.177	0.107	6.27233e-08	myoCAF
NBEAL1	2.93671e-12	0.37228	0.282	0.21	6.75266e-08	myoCAF
MBD3	2.97298e-12	0.280413	0.124	0.062	6.83607e-08	myoCAF
PPIC	3.0259e-12	0.479981	0.272	0.202	6.95776e-08	myoCAF
TMTC2	3.28856e-12	0.382462	0.127	0.067	7.56171e-08	myoCAF
DYNC1I2	3.97496e-12	0.439815	0.357	0.295	9.14002e-08	myoCAF
COPZ2	4.09365e-12	0.492232	0.374	0.321	9.41295e-08	myoCAF
UPF3B	4.26388e-12	0.318276	0.168	0.099	9.80437e-08	myoCAF
FASN	4.29481e-12	0.26495	0.115	0.056	9.87549e-08	myoCAF
COMMD1	4.41871e-12	0.311979	0.253	0.175	1.01604e-07	myoCAF
C20orf27	4.69374e-12	0.418726	0.261	0.189	1.07928e-07	myoCAF
NDUFA8	6.29699e-12	0.502256	0.393	0.349	1.44793e-07	myoCAF
QARS	7.42693e-12	0.352876	0.221	0.149	1.70775e-07	myoCAF
FXYD1	8.12259e-12	0.264179	0.177	0.109	1.86771e-07	myoCAF
SPATC1L	8.19384e-12	0.397208	0.207	0.138	1.88409e-07	myoCAF
SHMT1	9.48299e-12	0.251877	0.151	0.085	2.18052e-07	myoCAF
TMEM167A	1.01279e-11	0.511814	0.409	0.363	2.3288e-07	myoCAF
CENPT	1.18779e-11	0.372173	0.167	0.101	2.7312e-07	myoCAF
CCNDBP1	1.22302e-11	0.307657	0.187	0.118	2.8122e-07	myoCAF
COQ4	1.30009e-11	0.36355	0.202	0.134	2.98943e-07	myoCAF
MARCKS	1.44406e-11	0.252564	0.395	0.308	3.32048e-07	myoCAF
CAVIN1	1.50361e-11	0.403611	0.237	0.168	3.4574e-07	myoCAF
FRG1	1.73152e-11	0.269658	0.268	0.189	3.98146e-07	myoCAF
GPATCH2	1.78673e-11	0.322902	0.189	0.122	4.1084e-07	myoCAF
C19orf25	1.91363e-11	0.32847	0.195	0.126	4.4002e-07	myoCAF
LSM2	1.93218e-11	0.489962	0.556	0.601	4.44286e-07	myoCAF
MRPS25	1.93956e-11	0.404304	0.219	0.149	4.45983e-07	myoCAF
RAC3	2.24812e-11	0.504834	0.292	0.231	5.16933e-07	myoCAF
EIF3H	2.37767e-11	0.30587	0.71	0.776	5.4672e-07	myoCAF
SNRNP27	2.70395e-11	0.363889	0.275	0.207	6.21746e-07	myoCAF
SNRPA	2.97355e-11	0.305988	0.183	0.115	6.83739e-07	myoCAF
AUP1	3.25298e-11	0.430605	0.318	0.254	7.47991e-07	myoCAF
RAB11A	3.34758e-11	0.345568	0.298	0.228	7.69743e-07	myoCAF
TAF9	4.43449e-11	0.393276	0.338	0.279	1.01967e-06	myoCAF
RAB1A	4.55796e-11	0.370074	0.318	0.25	1.04806e-06	myoCAF
RBAK-RBAKDN	5.05295e-11	0.251811	0.121	0.064	1.16188e-06	myoCAF
CMSS1	5.31761e-11	0.551808	0.304	0.245	1.22273e-06	myoCAF
FGF7	5.79129e-11	0.386789	0.141	0.081	1.33165e-06	myoCAF
AL050341.2	6.17604e-11	0.319045	0.144	0.085	1.42012e-06	myoCAF
C9orf16	6.55762e-11	0.426635	0.425	0.378	1.50786e-06	myoCAF
NOL8	6.95063e-11	0.30012	0.173	0.109	1.59823e-06	myoCAF
PHB	7.96836e-11	0.574952	0.457	0.451	1.83224e-06	myoCAF
ANKRD40	9.27568e-11	0.286206	0.155	0.092	2.13285e-06	myoCAF
CNN2	1.0251e-10	0.369529	0.198	0.134	2.35711e-06	myoCAF
HMGB2	1.10472e-10	0.551502	0.459	0.418	2.5402e-06	myoCAF
PSMA1	1.31559e-10	0.504146	0.457	0.439	3.02507e-06	myoCAF
MFF	1.68729e-10	0.276457	0.217	0.15	3.87975e-06	myoCAF
MYLK	1.9456e-10	0.313508	0.198	0.133	4.47371e-06	myoCAF
MSRB2	2.44713e-10	0.319868	0.297	0.226	5.62693e-06	myoCAF
DEF8	3.34928e-10	0.304049	0.177	0.113	7.70133e-06	myoCAF
EIF5B	3.67203e-10	0.533749	0.471	0.457	8.44346e-06	myoCAF
CDC34	6.75694e-10	0.376995	0.241	0.181	1.55369e-05	myoCAF
KDELR2	6.77404e-10	0.440305	0.633	0.675	1.55762e-05	myoCAF
NAPRT	6.92913e-10	0.368673	0.227	0.162	1.59328e-05	myoCAF
ZRANB2	7.30619e-10	0.617808	0.444	0.419	1.67999e-05	myoCAF
LUZP1	7.30641e-10	0.32237	0.215	0.152	1.68004e-05	myoCAF
PCDH9	8.12629e-10	0.424434	0.202	0.141	1.86856e-05	myoCAF
MORN2	9.3701e-10	0.257665	0.235	0.171	2.15456e-05	myoCAF
ANKRD36C	1.08487e-09	0.337993	0.148	0.091	2.49454e-05	myoCAF
ACTR3B	1.10292e-09	0.423317	0.288	0.233	2.53605e-05	myoCAF
AIMP2	1.20033e-09	0.287611	0.158	0.1	2.76005e-05	myoCAF
DDX18	1.2839e-09	0.562573	0.502	0.516	2.95219e-05	myoCAF
SSB	1.29456e-09	0.479856	0.468	0.463	2.97672e-05	myoCAF
POMP	1.52455e-09	0.408789	0.619	0.7	3.50555e-05	myoCAF
PAICS	1.67342e-09	0.418642	0.251	0.194	3.84787e-05	myoCAF
CHID1	1.89751e-09	0.338247	0.283	0.219	4.36314e-05	myoCAF
KIAA0930	1.98074e-09	0.255736	0.109	0.058	4.55452e-05	myoCAF
COL6A3	2.76967e-09	0.414411	0.122	0.07	6.36858e-05	myoCAF
UBE2L3	3.42703e-09	0.417317	0.4	0.353	7.88012e-05	myoCAF
EIF4G1	4.04189e-09	0.350669	0.205	0.146	9.29391e-05	myoCAF
GGH	4.14065e-09	0.394498	0.204	0.146	9.52102e-05	myoCAF
MRPL1	5.77086e-09	0.345422	0.234	0.175	0.000132695	myoCAF
PRTFDC1	6.63852e-09	0.250368	0.146	0.093	0.000152646	myoCAF
TPST1	6.7257e-09	0.289372	0.154	0.1	0.000154651	myoCAF
AP2M1	6.80546e-09	0.382293	0.438	0.408	0.000156485	myoCAF
NDUFAF3	7.19911e-09	0.327199	0.341	0.281	0.000165536	myoCAF
TAF7	7.77856e-09	0.556312	0.432	0.416	0.00017886	myoCAF
RAB3GAP1	8.04976e-09	0.281696	0.162	0.107	0.000185096	myoCAF
EIF3E	8.68027e-09	0.306237	0.688	0.764	0.000199594	myoCAF
ADH5	1.00425e-08	0.442222	0.287	0.24	0.000230917	myoCAF
SNRPG	1.08935e-08	0.430353	0.537	0.57	0.000250485	myoCAF
TMEM14B	1.17835e-08	0.398858	0.364	0.321	0.000270949	myoCAF
CIAO1	1.18576e-08	0.336024	0.195	0.139	0.000272653	myoCAF
SYAP1	1.24942e-08	0.421254	0.312	0.267	0.000287291	myoCAF
AAMDC	1.37224e-08	0.465243	0.344	0.304	0.000315534	myoCAF
SEC61A1	1.41486e-08	0.452573	0.274	0.221	0.000325334	myoCAF
MIR762HG	1.43859e-08	0.250741	0.107	0.06	0.00033079	myoCAF
SDAD1	1.45047e-08	0.25622	0.159	0.105	0.000333521	myoCAF
PTRHD1	1.54853e-08	0.408113	0.404	0.371	0.00035607	myoCAF
CENPF	1.60769e-08	0.460724	0.119	0.071	0.000369672	myoCAF
MCM3	2.31045e-08	0.325177	0.115	0.068	0.000531266	myoCAF
SLC25A5	2.3261e-08	0.36403	0.504	0.488	0.000534863	myoCAF
DECR1	2.38524e-08	0.382998	0.295	0.245	0.000548461	myoCAF
SPAG16	2.79327e-08	0.303307	0.181	0.127	0.000642284	myoCAF
MRPL22	3.00673e-08	0.360945	0.319	0.27	0.000691368	myoCAF
HNRNPDL	3.23809e-08	0.488759	0.538	0.562	0.000744567	myoCAF
MRPL12	3.34468e-08	0.343012	0.297	0.244	0.000769076	myoCAF
PPAN	3.65827e-08	0.330879	0.193	0.139	0.000841182	myoCAF
GPX4	3.81019e-08	0.34015	0.642	0.722	0.000876115	myoCAF
CPE	3.87047e-08	0.497717	0.556	0.566	0.000889976	myoCAF
NELFE	4.0376e-08	0.449142	0.414	0.387	0.000928407	myoCAF
POLDIP2	4.12727e-08	0.28661	0.192	0.137	0.000949023	myoCAF
P3H4	4.33164e-08	0.279134	0.17	0.118	0.000996016	myoCAF
NOC2L	5.02716e-08	0.414352	0.23	0.178	0.00115594	myoCAF
CHD9	5.3573e-08	0.667608	0.404	0.388	0.00123186	myoCAF
MRPL2	5.81187e-08	0.353717	0.217	0.165	0.00133638	myoCAF
HERC2	5.90109e-08	0.251821	0.146	0.096	0.0013569	myoCAF
EXOSC7	7.31703e-08	0.328067	0.194	0.142	0.00168248	myoCAF
MELTF	7.41282e-08	0.785823	0.236	0.194	0.0017045	myoCAF
ARL6IP1	7.87288e-08	0.332617	0.372	0.316	0.00181029	myoCAF
ARGLU1	8.26215e-08	0.535721	0.451	0.452	0.0018998	myoCAF
RANBP1	8.44929e-08	0.457026	0.487	0.496	0.00194283	myoCAF
ALDH7A1	8.82411e-08	0.289188	0.13	0.083	0.00202902	myoCAF
LRRC1	9.0805e-08	0.541533	0.27	0.226	0.00208797	myoCAF
MRPS10	9.55583e-08	0.294332	0.206	0.153	0.00219727	myoCAF
TIMM8B	1.09079e-07	0.415516	0.422	0.404	0.00250816	myoCAF
KARS	1.3156e-07	0.373955	0.285	0.239	0.0030251	myoCAF
VPS25	1.45117e-07	0.376738	0.259	0.209	0.00333681	myoCAF
EXOSC4	1.45609e-07	0.271963	0.21	0.155	0.00334813	myoCAF
ESF1	1.61114e-07	0.576321	0.393	0.373	0.00370466	myoCAF
FKBP4	1.6936e-07	0.375661	0.239	0.186	0.00389427	myoCAF
TCEAL3	1.70034e-07	0.285334	0.19	0.138	0.00390977	myoCAF
HIST2H2BE	1.90835e-07	0.520325	0.216	0.17	0.00438805	myoCAF
ZC3H8	2.24052e-07	0.266526	0.154	0.105	0.00515184	myoCAF
EWSR1	2.29522e-07	0.316607	0.262	0.209	0.00527763	myoCAF
TOP2A	2.39898e-07	0.336422	0.108	0.064	0.00551621	myoCAF
IGSF8	2.82896e-07	0.254654	0.114	0.07	0.00650492	myoCAF
FOSL2	2.86362e-07	0.383839	0.25	0.199	0.00658461	myoCAF
DCTD	2.91878e-07	0.25743	0.214	0.162	0.00671145	myoCAF
MUC20-OT1	2.95454e-07	0.364433	0.221	0.171	0.00679367	myoCAF
STX8	3.55013e-07	0.333941	0.278	0.231	0.00816316	myoCAF
OPTN	3.56639e-07	0.268573	0.129	0.085	0.00820055	myoCAF
ASS1	4.15844e-07	0.401715	0.243	0.199	0.00956191	myoCAF
PPM1A	4.29435e-07	0.289154	0.178	0.129	0.00987442	myoCAF
RRBP1	4.30821e-07	0.449785	0.494	0.496	0.0099063	myoCAF
HSPE1	4.33066e-07	0.346901	0.666	0.757	0.00995793	myoCAF
RSF1	4.48922e-07	0.460988	0.401	0.385	0.0103225	myoCAF
DHX30	4.95679e-07	0.281893	0.164	0.116	0.0113977	myoCAF
BSDC1	5.24587e-07	0.297848	0.191	0.143	0.0120624	myoCAF
MAT2A	6.1403e-07	0.337744	0.213	0.165	0.014119	myoCAF
SCOC	6.43639e-07	0.309593	0.22	0.173	0.0147998	myoCAF
COX7A2	7.17571e-07	0.335159	0.627	0.716	0.0164998	myoCAF
FAIM	9.03819e-07	0.251603	0.179	0.133	0.0207824	myoCAF
CSNK1G2	9.0924e-07	0.250463	0.132	0.089	0.0209071	myoCAF
MIR4458HG	9.96704e-07	0.381173	0.389	0.362	0.0229182	myoCAF
CCDC14	1.11803e-06	0.322208	0.214	0.166	0.0257079	myoCAF
TUBA1A	1.17032e-06	0.443062	0.543	0.552	0.0269103	myoCAF
ATP5PF	1.19021e-06	0.291445	0.631	0.719	0.0273678	myoCAF
SUMO1	1.39629e-06	0.37582	0.453	0.46	0.0321063	myoCAF
MAP9	1.4203e-06	0.25584	0.136	0.094	0.0326584	myoCAF
CIB1	1.44625e-06	0.44271	0.44	0.435	0.0332552	myoCAF
MID1IP1	1.62294e-06	0.328631	0.216	0.169	0.0373178	myoCAF
MRPL47	1.62808e-06	0.290221	0.264	0.213	0.037436	myoCAF
MOK	1.9378e-06	0.287252	0.162	0.118	0.0445577	myoCAF
ARL2	1.97969e-06	0.327367	0.272	0.23	0.045521	myoCAF
ATOX1	2.20792e-06	0.399478	0.411	0.394	0.0507689	myoCAF
CCDC12	2.26822e-06	0.269825	0.232	0.184	0.0521555	myoCAF
WTAP	2.50445e-06	0.254633	0.22	0.171	0.0575873	myoCAF
ATP1B1	2.63005e-06	0.35089	0.196	0.148	0.0604754	myoCAF
ATP5F1B	2.88581e-06	0.465567	0.44	0.439	0.0663562	myoCAF
ATP5MPL	2.90464e-06	0.273393	0.658	0.746	0.0667893	myoCAF
ZCCHC10	3.26284e-06	0.259951	0.144	0.102	0.0750257	myoCAF
MPP6	3.55564e-06	0.358683	0.208	0.167	0.0817583	myoCAF
QTRT1	3.8834e-06	0.483766	0.254	0.218	0.0892949	myoCAF
NT5C3B	4.03177e-06	0.349329	0.243	0.204	0.0927066	myoCAF
RBBP7	4.15154e-06	0.411517	0.264	0.227	0.0954605	myoCAF
NIT2	4.24017e-06	0.280373	0.164	0.12	0.0974985	myoCAF
SUMO3	4.24569e-06	0.34107	0.33	0.295	0.0976255	myoCAF
PPA2	4.60283e-06	0.252014	0.141	0.1	0.105837	myoCAF
RALY	4.84896e-06	0.309022	0.305	0.266	0.111497	myoCAF
TSPAN6	5.14875e-06	0.250785	0.144	0.104	0.11839	myoCAF
PRPF4B	5.29704e-06	0.372566	0.281	0.241	0.1218	myoCAF
SRSF11	5.59857e-06	0.475712	0.513	0.529	0.128733	myoCAF
PFN2	5.67631e-06	0.284394	0.251	0.209	0.130521	myoCAF
MCRIP1	6.50863e-06	0.288222	0.304	0.265	0.149659	myoCAF
TUSC2	7.6933e-06	0.255677	0.173	0.13	0.1769	myoCAF
RBM10	8.2855e-06	0.28471	0.129	0.09	0.190517	myoCAF
SGCB	8.3348e-06	0.311711	0.224	0.185	0.19165	myoCAF
CDK5RAP3	8.36212e-06	0.433275	0.211	0.171	0.192279	myoCAF
ZFAND5	8.84979e-06	0.382842	0.391	0.379	0.203492	myoCAF
RRP9	9.51022e-06	0.265334	0.124	0.086	0.218678	myoCAF
ABCE1	1.00658e-05	0.286619	0.217	0.176	0.231453	myoCAF
GTF2A2	1.04117e-05	0.458447	0.429	0.437	0.239407	myoCAF
TARDBP	1.36554e-05	0.305383	0.189	0.149	0.313992	myoCAF
NAA15	1.482e-05	0.258544	0.141	0.102	0.340771	myoCAF
CREB3L1	1.52948e-05	0.258051	0.209	0.167	0.351687	myoCAF
AHCY	1.61787e-05	0.269762	0.191	0.151	0.372012	myoCAF
KRT10	1.86066e-05	0.426038	0.556	0.617	0.427839	myoCAF
GPS1	1.91998e-05	0.253728	0.165	0.124	0.44148	myoCAF
DUT	1.96397e-05	0.419615	0.452	0.463	0.451596	myoCAF
EIF4A3	2.50414e-05	0.549076	0.311	0.287	0.575802	myoCAF
MTDH	2.55559e-05	0.415884	0.551	0.638	0.587632	myoCAF
LY6E	2.56329e-05	0.341485	0.452	0.45	0.589403	myoCAF
NHP2	2.61803e-05	0.360974	0.351	0.327	0.601989	myoCAF
SSSCA1	3.21983e-05	0.291842	0.24	0.202	0.740367	myoCAF
MYL6B	3.44309e-05	0.322637	0.259	0.223	0.791704	myoCAF
CDKN1C	3.73679e-05	0.332181	0.264	0.228	0.859238	myoCAF
PPP1R12A	3.92017e-05	0.254912	0.216	0.176	0.901404	myoCAF
NDUFAB1	4.05799e-05	0.334983	0.596	0.676	0.933093	myoCAF
MAN1B1	4.43849e-05	0.323614	0.192	0.156	1	myoCAF
UPF3A	4.46677e-05	0.268354	0.227	0.188	1	myoCAF
TRMT112	5.53777e-05	0.336423	0.618	0.703	1	myoCAF
EIF2AK1	5.55572e-05	0.340065	0.249	0.217	1	myoCAF
MDH1	6.32558e-05	0.308116	0.342	0.315	1	myoCAF
ANXA6	7.65285e-05	0.366982	0.23	0.196	1	myoCAF
SAR1A	8.14268e-05	0.318602	0.242	0.209	1	myoCAF
MICA	8.15294e-05	0.29722	0.145	0.11	1	myoCAF
PTN	8.73729e-05	0.361591	0.433	0.419	1	myoCAF
TLE4	9.36513e-05	0.499632	0.305	0.282	1	myoCAF
RSRC1	9.74307e-05	0.323128	0.204	0.17	1	myoCAF
MRPL19	0.000101906	0.26205	0.206	0.171	1	myoCAF
ATRX	0.00010537	0.386758	0.358	0.339	1	myoCAF
C5orf15	0.000111446	0.274693	0.234	0.199	1	myoCAF
IMPAD1	0.000122396	0.279249	0.203	0.168	1	myoCAF
VAMP2	0.000131029	0.309326	0.332	0.312	1	myoCAF
AC097534.2	0.000141058	0.398108	0.177	0.146	1	myoCAF
GSN	0.000142724	0.452743	0.468	0.488	1	myoCAF
MTX1	0.000144632	0.252597	0.209	0.176	1	myoCAF
PSMD2	0.000192269	0.294715	0.183	0.15	1	myoCAF
BANF1	0.000203121	0.336717	0.453	0.474	1	myoCAF
TCP1	0.000206353	0.342112	0.344	0.333	1	myoCAF
NDUFS3	0.000208111	0.376834	0.339	0.323	1	myoCAF
TMEM43	0.000228134	0.29212	0.169	0.138	1	myoCAF
ELOC	0.000231061	0.395891	0.515	0.567	1	myoCAF
RCC1L	0.000248588	0.319838	0.2	0.17	1	myoCAF
BOP1	0.000274033	0.387217	0.177	0.147	1	myoCAF
GCSH	0.000280376	0.406233	0.344	0.337	1	myoCAF
TFG	0.000302486	0.323077	0.252	0.226	1	myoCAF
EPHA2	0.000321636	0.296807	0.136	0.105	1	myoCAF
ASMTL	0.000337249	0.262299	0.134	0.104	1	myoCAF
NAA10	0.000343844	0.255983	0.255	0.221	1	myoCAF
SRP9	0.000382882	0.404486	0.457	0.495	1	myoCAF
DDB1	0.000406661	0.256857	0.177	0.145	1	myoCAF
ZNF593	0.000411321	0.26766	0.307	0.281	1	myoCAF
BBX	0.000413186	0.277577	0.264	0.237	1	myoCAF
OGT	0.000437679	0.362368	0.201	0.171	1	myoCAF
FLOT1	0.000441077	0.38124	0.408	0.416	1	myoCAF
PHF14	0.000461368	0.410295	0.338	0.329	1	myoCAF
CLN5	0.000462258	0.291765	0.195	0.167	1	myoCAF
ZNF37A	0.00051987	0.281317	0.158	0.128	1	myoCAF
CALD1	0.000592502	0.438539	0.418	0.413	1	myoCAF
DHX29	0.00061508	0.315896	0.261	0.235	1	myoCAF
ITPA	0.000619652	0.297311	0.276	0.252	1	myoCAF
NDUFV3	0.000679467	0.327452	0.363	0.353	1	myoCAF
CCT7	0.000696062	0.412072	0.35	0.344	1	myoCAF
PRDX4	0.000819595	0.360724	0.586	0.644	1	myoCAF
KIZ	0.000870645	0.326238	0.219	0.192	1	myoCAF
COA4	0.000909089	0.333363	0.405	0.418	1	myoCAF
HNRNPH1	0.000997259	0.36796	0.408	0.535	1	myoCAF
LMF2	0.000998962	0.315178	0.146	0.12	1	myoCAF
COX7B	0.00103799	0.303534	0.605	0.708	1	myoCAF
VDAC3	0.00109977	0.285678	0.298	0.278	1	myoCAF
QSOX1	0.0011352	0.262886	0.144	0.117	1	myoCAF
TMED3	0.00115938	0.434645	0.352	0.351	1	myoCAF
POM121C	0.00119699	0.338305	0.207	0.182	1	myoCAF
OSTC	0.00120575	0.38868	0.525	0.585	1	myoCAF
EML4	0.00139303	0.358677	0.232	0.209	1	myoCAF
RBMX	0.0014423	0.355352	0.415	0.426	1	myoCAF
FGFR3	0.00155333	0.305535	0.161	0.135	1	myoCAF
GOLGA8B	0.00157879	0.263294	0.125	0.099	1	myoCAF
MRTO4	0.0015928	0.262897	0.208	0.181	1	myoCAF
GJA1	0.00161823	0.269089	0.212	0.184	1	myoCAF
FARSA	0.00186126	0.328711	0.231	0.207	1	myoCAF
TOR1AIP2	0.00193522	0.251939	0.135	0.109	1	myoCAF
TTC1	0.00199644	0.25934	0.313	0.294	1	myoCAF
PPIG	0.00202562	0.349629	0.365	0.363	1	myoCAF
POLR2B	0.00209403	0.250655	0.149	0.123	1	myoCAF
DCTPP1	0.0021184	0.284664	0.226	0.201	1	myoCAF
NDUFB9	0.00225551	0.302282	0.585	0.656	1	myoCAF
HTRA2	0.00244021	0.257137	0.139	0.115	1	myoCAF
PGRMC1	0.00247097	0.345104	0.213	0.19	1	myoCAF
PSMB3	0.00274615	0.287883	0.456	0.471	1	myoCAF
YPEL3	0.00288065	0.422613	0.43	0.467	1	myoCAF
RPL7L1	0.00289635	0.289305	0.312	0.305	1	myoCAF
PSMD3	0.00295088	0.314802	0.221	0.2	1	myoCAF
ATG12	0.00298022	0.296253	0.257	0.238	1	myoCAF
NFU1	0.00303124	0.250495	0.211	0.186	1	myoCAF
CBR1	0.00306505	0.362604	0.254	0.237	1	myoCAF
NDUFA2	0.00317582	0.336667	0.506	0.566	1	myoCAF
MRPL37	0.00319593	0.274352	0.23	0.209	1	myoCAF
ZNF428	0.00358012	0.280047	0.239	0.218	1	myoCAF
SRSF2	0.00383467	0.37782	0.485	0.528	1	myoCAF
FKBP8	0.00409366	0.353449	0.417	0.435	1	myoCAF
PRPF31	0.0041485	0.254312	0.229	0.207	1	myoCAF
ARHGDIA	0.00414858	0.250616	0.338	0.323	1	myoCAF
IMP4	0.00463157	0.305128	0.229	0.209	1	myoCAF
DBI	0.00512085	0.272402	0.541	0.593	1	myoCAF
FBXO9	0.0052884	0.271459	0.216	0.195	1	myoCAF
FAM32A	0.00565147	0.279902	0.26	0.241	1	myoCAF
PTMS	0.00574533	0.360172	0.457	0.481	1	myoCAF
MMADHC	0.0059019	0.266661	0.293	0.278	1	myoCAF
LAMTOR5	0.00603705	0.3536	0.516	0.589	1	myoCAF
PDXDC1	0.00604147	0.251532	0.155	0.133	1	myoCAF
PTGDS	0.00614553	0.469146	0.15	0.13	1	myoCAF
DNAJC1	0.0061487	0.283431	0.234	0.215	1	myoCAF
SETD5	0.00749166	0.275415	0.179	0.157	1	myoCAF
DCAF13	0.00813318	0.348857	0.249	0.235	1	myoCAF
RAB2A	0.00958729	0.314768	0.542	0.621	1	myoCAF
FGFBP2	0	4.42301	0.98	0.125	0	lumdcnCAF
IBSP	0	3.8472	0.531	0.005	0	lumdcnCAF
ANGPTL4	0	3.267	0.912	0.093	0	lumdcnCAF
HILPDA	0	3.11487	0.953	0.246	0	lumdcnCAF
SLPI	0	3.01334	0.778	0.006	0	lumdcnCAF
SNORC	0	3.01098	0.888	0.023	0	lumdcnCAF
S100A1	0	2.91925	0.949	0.045	0	lumdcnCAF
SERPINI1	0	2.81881	0.881	0.023	0	lumdcnCAF
COL2A1	0	2.71891	0.822	0.011	0	lumdcnCAF
A2M	0	2.68222	0.961	0.065	0	lumdcnCAF
COL11A1	0	2.65652	0.996	0.46	0	lumdcnCAF
ADM	0	2.65047	0.952	0.075	0	lumdcnCAF
NDUFA4L2	0	2.50457	0.956	0.104	0	lumdcnCAF
PENK	0	2.46765	0.533	0.002	0	lumdcnCAF
TPM2	0	2.42951	0.936	0.029	0	lumdcnCAF
SCIN	0	2.40697	0.854	0.002	0	lumdcnCAF
ZFAS1	0	2.336	0.983	0.631	0	lumdcnCAF
NUPR1	0	2.30756	0.963	0.32	0	lumdcnCAF
MMP13	0	2.26696	0.497	0.001	0	lumdcnCAF
HAPLN1	0	2.20774	0.973	0.371	0	lumdcnCAF
TPT1	0	2.14603	0.999	0.971	0	lumdcnCAF
IER5L	0	2.05809	0.918	0.173	0	lumdcnCAF
BRI3	0	2.00109	0.935	0.133	0	lumdcnCAF
ANKRD12	0	1.96959	0.929	0.12	0	lumdcnCAF
JUND	0	1.87503	0.978	0.365	0	lumdcnCAF
ACTG1	0	1.85835	0.997	0.703	0	lumdcnCAF
BTG1	0	1.84025	0.978	0.421	0	lumdcnCAF
COL9A1	0	1.8376	0.668	0	0	lumdcnCAF
P4HA1	0	1.82143	0.938	0.183	0	lumdcnCAF
VEGFA	0	1.82046	0.952	0.218	0	lumdcnCAF
ENO1	0	1.77255	0.993	0.78	0	lumdcnCAF
NPM1	0	1.7547	0.987	0.732	0	lumdcnCAF
CCPG1	0	1.74962	0.852	0.087	0	lumdcnCAF
PGK1	0	1.736	0.973	0.473	0	lumdcnCAF
KLF2	0	1.72922	0.808	0.149	0	lumdcnCAF
CRISPLD1	0	1.72431	0.714	0.075	0	lumdcnCAF
SCGB3A2	0	1.72193	0.609	0	0	lumdcnCAF
RPL18	0	1.70137	0.993	0.869	0	lumdcnCAF
RNMT	0	1.68387	0.926	0.189	0	lumdcnCAF
BST2	0	1.68284	0.633	0.05	0	lumdcnCAF
WWP2	0	1.67531	0.891	0.16	0	lumdcnCAF
CEBPB	0	1.65858	0.915	0.191	0	lumdcnCAF
PDLIM4	0	1.64215	0.864	0.15	0	lumdcnCAF
SULF1	0	1.61427	0.655	0.022	0	lumdcnCAF
NDRG1	0	1.60692	0.902	0.19	0	lumdcnCAF
BNIP3	0	1.59875	0.927	0.289	0	lumdcnCAF
PMP22	0	1.551	0.885	0.169	0	lumdcnCAF
AC108134.2	0	1.54674	0.432	0.009	0	lumdcnCAF
COX7A1	0	1.50727	0.766	0.015	0	lumdcnCAF
MEF2C	0	1.4731	0.955	0.315	0	lumdcnCAF
SOX9	0	1.4542	0.82	0.123	0	lumdcnCAF
MUC1	0	1.43849	0.649	0.002	0	lumdcnCAF
NRN1	0	1.42865	0.692	0.103	0	lumdcnCAF
GOLGA8A	0	1.42006	0.667	0.039	0	lumdcnCAF
ITGA10	0	1.39706	0.709	0.019	0	lumdcnCAF
VAPA	0	1.39191	0.928	0.27	0	lumdcnCAF
SRI	0	1.38104	0.946	0.318	0	lumdcnCAF
TSC22D1	0	1.38018	0.848	0.218	0	lumdcnCAF
FERMT2	0	1.37799	0.808	0.069	0	lumdcnCAF
RPLP0	0	1.37685	0.985	0.778	0	lumdcnCAF
BRD2	0	1.35783	0.84	0.156	0	lumdcnCAF
HIST3H2A	0	1.35283	0.704	0.006	0	lumdcnCAF
SNHG7	0	1.34106	0.879	0.257	0	lumdcnCAF
SNHG12	0	1.33918	0.752	0.119	0	lumdcnCAF
PLOD2	0	1.33458	0.88	0.187	0	lumdcnCAF
TXNL1	0	1.31235	0.855	0.215	0	lumdcnCAF
VWA1	0	1.30822	0.657	0.018	0	lumdcnCAF
STEAP4	0	1.28454	0.505	0.001	0	lumdcnCAF
RPS27	0	1.27363	1	1	0	lumdcnCAF
SMDT1	0	1.21909	0.839	0.19	0	lumdcnCAF
MRC2	0	1.20101	0.643	0.062	0	lumdcnCAF
AL355075.4	0	1.18491	0.552	0.02	0	lumdcnCAF
CCNB1IP1	0	1.18326	0.751	0.099	0	lumdcnCAF
ARG2	0	1.16744	0.465	0.017	0	lumdcnCAF
DEK	0	1.16722	0.889	0.234	0	lumdcnCAF
ATF4	0	1.16636	0.855	0.207	0	lumdcnCAF
RPS19BP1	0	1.15473	0.862	0.22	0	lumdcnCAF
KCNMA1	0	1.15112	0.621	0.051	0	lumdcnCAF
CCDC47	0	1.14129	0.831	0.151	0	lumdcnCAF
45542	0	1.13268	0.901	0.269	0	lumdcnCAF
MAP1LC3B	0	1.12942	0.829	0.205	0	lumdcnCAF
EGLN3	0	1.11252	0.764	0.094	0	lumdcnCAF
TPD52L1	0	1.11102	0.583	0.007	0	lumdcnCAF
SNX6	0	1.088	0.834	0.169	0	lumdcnCAF
GATAD1	0	1.08306	0.671	0.045	0	lumdcnCAF
EFNA1	0	1.07806	0.668	0.114	0	lumdcnCAF
BHLHE40	0	1.07372	0.782	0.142	0	lumdcnCAF
IFRD1	0	1.05526	0.806	0.143	0	lumdcnCAF
FAU	0	1.04726	0.998	0.93	0	lumdcnCAF
CA3	0	1.04338	0.519	0.006	0	lumdcnCAF
FHL2	0	1.04119	0.576	0.005	0	lumdcnCAF
STC2	0	1.02255	0.454	0.002	0	lumdcnCAF
MIA	0	1.02152	0.505	0.004	0	lumdcnCAF
ELL2	0	1.01255	0.647	0.074	0	lumdcnCAF
ERP29	0	1.00233	0.849	0.219	0	lumdcnCAF
GLS	0	1.00166	0.679	0.074	0	lumdcnCAF
CANX	0	0.980164	0.813	0.189	0	lumdcnCAF
EDN2	0	0.960504	0.287	0.001	0	lumdcnCAF
SBDS	0	0.959738	0.779	0.162	0	lumdcnCAF
VEGFB	0	0.953701	0.667	0.056	0	lumdcnCAF
CDV3	0	0.950763	0.688	0.082	0	lumdcnCAF
SQSTM1	0	0.948949	0.818	0.185	0	lumdcnCAF
ARFGAP3	0	0.935585	0.684	0.077	0	lumdcnCAF
AIP	0	0.934261	0.744	0.14	0	lumdcnCAF
SAP30	0	0.931902	0.569	0.025	0	lumdcnCAF
PODNL1	0	0.92718	0.452	0.009	0	lumdcnCAF
FAM43A	0	0.926924	0.589	0.058	0	lumdcnCAF
DEPP1	0	0.925399	0.403	0.016	0	lumdcnCAF
NAMPT	0	0.922453	0.69	0.086	0	lumdcnCAF
TPD52	0	0.910743	0.576	0.025	0	lumdcnCAF
EIF1AY	0	0.891128	0.573	0.017	0	lumdcnCAF
FOXC1	0	0.88981	0.56	0.057	0	lumdcnCAF
DAB1	0	0.887218	0.466	0	0	lumdcnCAF
GBE1	0	0.886649	0.614	0.06	0	lumdcnCAF
WWTR1	0	0.875927	0.579	0.044	0	lumdcnCAF
ERO1A	0	0.868541	0.533	0.043	0	lumdcnCAF
BMP8B	0	0.866714	0.517	0.004	0	lumdcnCAF
PTPRZ1	0	0.866494	0.434	0.002	0	lumdcnCAF
PFKP	0	0.865698	0.564	0.035	0	lumdcnCAF
PER3	0	0.863936	0.53	0.011	0	lumdcnCAF
FBXO32	0	0.858952	0.526	0.044	0	lumdcnCAF
ACTN1	0	0.852959	0.619	0.092	0	lumdcnCAF
ZNF385B	0	0.843932	0.462	0.008	0	lumdcnCAF
MTPN	0	0.83529	0.682	0.118	0	lumdcnCAF
SNTB2	0	0.831055	0.551	0.057	0	lumdcnCAF
TAC4	0	0.828599	0.392	0	0	lumdcnCAF
DDRGK1	0	0.820654	0.668	0.09	0	lumdcnCAF
TRPS1	0	0.811417	0.587	0.081	0	lumdcnCAF
SPART	0	0.811017	0.614	0.071	0	lumdcnCAF
SLC29A1	0	0.808585	0.477	0.036	0	lumdcnCAF
SYPL1	0	0.807951	0.576	0.041	0	lumdcnCAF
FAM210A	0	0.796713	0.503	0.041	0	lumdcnCAF
GALE	0	0.782305	0.486	0.031	0	lumdcnCAF
VAV3	0	0.780103	0.417	0.005	0	lumdcnCAF
ALDOC	0	0.7757	0.504	0.016	0	lumdcnCAF
NOVA1	0	0.768457	0.405	0.002	0	lumdcnCAF
MAD1L1	0	0.760097	0.563	0.07	0	lumdcnCAF
LRIF1	0	0.754487	0.505	0.048	0	lumdcnCAF
AC091271.1	0	0.752996	0.559	0.07	0	lumdcnCAF
MPG	0	0.749184	0.619	0.089	0	lumdcnCAF
BUD23	0	0.744626	0.668	0.107	0	lumdcnCAF
PTPN2	0	0.733163	0.555	0.051	0	lumdcnCAF
PLA2G16	0	0.731872	0.436	0.02	0	lumdcnCAF
NCK2	0	0.73147	0.489	0.038	0	lumdcnCAF
RNF212	0	0.731049	0.558	0.051	0	lumdcnCAF
NFAT5	0	0.730993	0.518	0.05	0	lumdcnCAF
TNS3	0	0.726927	0.469	0.022	0	lumdcnCAF
CSKMT	0	0.7261	0.445	0.024	0	lumdcnCAF
SERTAD4-AS1	0	0.714513	0.423	0.002	0	lumdcnCAF
SETBP1	0	0.703554	0.428	0.011	0	lumdcnCAF
PTPRM	0	0.689395	0.415	0.018	0	lumdcnCAF
UBE2M	0	0.687685	0.536	0.044	0	lumdcnCAF
PTPN12	0	0.667076	0.477	0.032	0	lumdcnCAF
LINC00511	0	0.662198	0.372	0.009	0	lumdcnCAF
SLC9A3R2	0	0.659552	0.465	0.02	0	lumdcnCAF
NFIL3	0	0.650385	0.454	0.034	0	lumdcnCAF
CREBRF	0	0.649379	0.454	0.03	0	lumdcnCAF
IFITM1	0	0.645159	0.354	0.012	0	lumdcnCAF
ETS1	0	0.640936	0.43	0.016	0	lumdcnCAF
C11orf1	0	0.639067	0.41	0.006	0	lumdcnCAF
GMPR2	0	0.633607	0.509	0.052	0	lumdcnCAF
SLC16A8	0	0.630535	0.416	0.001	0	lumdcnCAF
CSPG4	0	0.613059	0.351	0.005	0	lumdcnCAF
GAP43	0	0.612852	0.419	0.009	0	lumdcnCAF
SCUBE1	0	0.607013	0.333	0	0	lumdcnCAF
EMC9	0	0.602059	0.445	0.033	0	lumdcnCAF
METRN	0	0.597491	0.425	0.011	0	lumdcnCAF
HIST1H2AG	0	0.596402	0.318	0.001	0	lumdcnCAF
OFD1	0	0.590402	0.388	0.013	0	lumdcnCAF
SCUBE3	0	0.589136	0.304	0.001	0	lumdcnCAF
ANXA2R	0	0.583077	0.383	0.015	0	lumdcnCAF
AL158071.3	0	0.578208	0.321	0.004	0	lumdcnCAF
PPP1R1B	0	0.54789	0.355	0.006	0	lumdcnCAF
LPCAT2	0	0.531596	0.367	0.012	0	lumdcnCAF
NR2F6	0	0.530874	0.432	0.031	0	lumdcnCAF
CHST3	0	0.51138	0.329	0.007	0	lumdcnCAF
KANK1	0	0.502704	0.326	0.006	0	lumdcnCAF
CDH8	0	0.501155	0.289	0	0	lumdcnCAF
RANBP3L	1.14485e-307	0.512334	0.282	0	2.63248e-303	lumdcnCAF
CISD1	1.18106e-306	0.535835	0.423	0.029	2.71572e-302	lumdcnCAF
PGAM2	6.94835e-305	0.962368	0.493	0.05	1.5977e-300	lumdcnCAF
RPS21	2.0979e-304	1.18731	0.995	0.944	4.8239e-300	lumdcnCAF
FOXD1	2.99978e-304	0.557044	0.337	0.011	6.89768e-300	lumdcnCAF
PIM3	1.37945e-303	0.914143	0.755	0.156	3.17191e-299	lumdcnCAF
CTGF	3.8404e-303	1.33514	0.757	0.158	8.83062e-299	lumdcnCAF
RPL7A	7.43237e-302	1.25499	0.995	0.894	1.709e-297	lumdcnCAF
HNRNPF	6.74729e-300	0.812607	0.797	0.184	1.55147e-295	lumdcnCAF
EPB41L4A-AS1	1.35256e-299	1.51077	0.909	0.342	3.11007e-295	lumdcnCAF
CITED4	6.75624e-299	0.487749	0.292	0.003	1.55353e-294	lumdcnCAF
TOMM7	9.57115e-298	1.37152	0.975	0.582	2.20079e-293	lumdcnCAF
FKBP11	2.02443e-297	0.578916	0.359	0.016	4.65497e-293	lumdcnCAF
SLC1A5	2.45402e-297	0.614051	0.44	0.037	5.64277e-293	lumdcnCAF
DNAJB9	5.23679e-297	0.872661	0.496	0.055	1.20415e-292	lumdcnCAF
ZBTB20	7.80226e-297	0.842399	0.665	0.118	1.79405e-292	lumdcnCAF
MT-ND6	2.02857e-296	0.81132	0.608	0.093	4.6645e-292	lumdcnCAF
ITM2B	4.59474e-296	1.47088	0.965	0.412	1.05651e-291	lumdcnCAF
SIX1	4.88991e-296	0.553712	0.308	0.006	1.12439e-291	lumdcnCAF
PLP2	1.07765e-295	1.05277	0.854	0.234	2.47795e-291	lumdcnCAF
OSBPL1A	1.39605e-295	0.653461	0.489	0.051	3.21007e-291	lumdcnCAF
PDGFD	2.57766e-295	0.666341	0.42	0.033	5.92708e-291	lumdcnCAF
BUD31	7.01967e-295	1.02471	0.837	0.228	1.6141e-290	lumdcnCAF
PIGP	7.30221e-294	0.773113	0.68	0.131	1.67907e-289	lumdcnCAF
AFG3L2	6.0489e-293	0.60842	0.484	0.051	1.39088e-288	lumdcnCAF
ADSSL1	2.12644e-291	0.507643	0.341	0.013	4.88954e-287	lumdcnCAF
C12orf75	4.59302e-291	0.648511	0.473	0.049	1.05612e-286	lumdcnCAF
PRKAR2B	6.7503e-289	0.526795	0.288	0.004	1.55217e-284	lumdcnCAF
CCDC88A	8.01653e-288	1.02928	0.753	0.174	1.84332e-283	lumdcnCAF
MDFIC	1.12419e-287	0.604002	0.425	0.035	2.58496e-283	lumdcnCAF
FIS1	8.28938e-287	0.869393	0.758	0.177	1.90606e-282	lumdcnCAF
FOSB	1.1104e-286	1.21234	0.844	0.225	2.55324e-282	lumdcnCAF
LOX	1.86667e-284	1.749	0.748	0.19	4.29222e-280	lumdcnCAF
OARD1	1.60885e-283	0.68358	0.604	0.1	3.69938e-279	lumdcnCAF
COL11A2	1.65986e-283	0.676503	0.62	0.095	3.81668e-279	lumdcnCAF
KMT2E	4.36352e-282	0.810293	0.721	0.152	1.00335e-277	lumdcnCAF
SNHG19	5.32991e-282	0.948537	0.717	0.161	1.22556e-277	lumdcnCAF
BMP4	2.13623e-281	0.6725	0.435	0.041	4.91204e-277	lumdcnCAF
DDT	2.339e-281	1.32605	0.941	0.422	5.3783e-277	lumdcnCAF
SNAPC1	2.45896e-281	0.855114	0.714	0.154	5.65413e-277	lumdcnCAF
CD55	2.5593e-281	0.936526	0.686	0.137	5.88486e-277	lumdcnCAF
CDKN2D	5.1478e-281	0.647326	0.48	0.054	1.18369e-276	lumdcnCAF
COL10A1	8.88725e-281	2.26704	0.301	0.008	2.04354e-276	lumdcnCAF
P4HA2	1.04983e-279	0.88026	0.748	0.164	2.41398e-275	lumdcnCAF
CCL28	5.15048e-279	0.515686	0.369	0.023	1.1843e-274	lumdcnCAF
CTAGE5	5.64475e-278	0.552881	0.39	0.028	1.29795e-273	lumdcnCAF
GADD45A	2.76989e-277	0.974877	0.83	0.219	6.36909e-273	lumdcnCAF
EEF1D	2.20274e-276	1.19444	0.99	0.834	5.06498e-272	lumdcnCAF
LGALS3	4.1391e-275	0.965319	0.832	0.212	9.51746e-271	lumdcnCAF
IMMP2L	9.77243e-274	0.5267	0.435	0.042	2.24707e-269	lumdcnCAF
KTN1	3.25312e-273	0.954551	0.831	0.234	7.48022e-269	lumdcnCAF
SLC14A1	3.56214e-273	0.470803	0.26	0.002	8.19079e-269	lumdcnCAF
SCFD1	4.27298e-273	0.675157	0.569	0.089	9.8253e-269	lumdcnCAF
C8B	3.41203e-271	0.554088	0.247	0	7.84562e-267	lumdcnCAF
ZNF138	8.31032e-271	0.477233	0.362	0.022	1.91088e-266	lumdcnCAF
ARHGAP5	1.05874e-270	0.641475	0.479	0.056	2.43447e-266	lumdcnCAF
SLC39A1	2.08756e-270	0.812577	0.718	0.162	4.80013e-266	lumdcnCAF
PNPLA8	8.98882e-270	0.578823	0.447	0.046	2.06689e-265	lumdcnCAF
RSBN1	1.60007e-269	0.668679	0.521	0.073	3.67919e-265	lumdcnCAF
DLX4	3.3049e-269	0.563994	0.404	0.035	7.59928e-265	lumdcnCAF
DNAJC21	4.27198e-269	0.61901	0.52	0.071	9.823e-265	lumdcnCAF
HIF1A-AS2	5.96812e-269	0.592046	0.332	0.016	1.37231e-264	lumdcnCAF
RSBN1L	1.02719e-268	0.670151	0.598	0.103	2.36193e-264	lumdcnCAF
FADS3	1.33229e-268	0.578388	0.413	0.036	3.06347e-264	lumdcnCAF
VASN	7.56777e-268	0.63584	0.405	0.035	1.74013e-263	lumdcnCAF
ALG5	1.07096e-267	0.70273	0.63	0.121	2.46256e-263	lumdcnCAF
COLGALT2	2.49397e-267	0.568135	0.356	0.022	5.73463e-263	lumdcnCAF
RAMP1	2.79462e-267	0.496203	0.341	0.018	6.42595e-263	lumdcnCAF
HYI	1.24796e-266	0.472442	0.37	0.025	2.86956e-262	lumdcnCAF
RPL36AL	1.35122e-265	1.33033	0.952	0.454	3.10699e-261	lumdcnCAF
RLF	2.2594e-265	0.582777	0.425	0.041	5.19525e-261	lumdcnCAF
PITPNC1	3.26718e-265	0.47595	0.321	0.014	7.51256e-261	lumdcnCAF
EAPP	4.91287e-265	0.694935	0.677	0.141	1.12967e-260	lumdcnCAF
AL450998.2	1.03879e-264	0.549004	0.421	0.04	2.3886e-260	lumdcnCAF
HAS2-AS1	2.38234e-264	0.459645	0.341	0.019	5.47795e-260	lumdcnCAF
PARD3	5.42921e-264	0.475523	0.353	0.022	1.24839e-259	lumdcnCAF
SRP54	2.48555e-263	0.629627	0.497	0.065	5.71526e-259	lumdcnCAF
GPX3	3.68639e-263	0.499026	0.321	0.014	8.47649e-259	lumdcnCAF
RIMKLA	1.54202e-262	0.418102	0.244	0.001	3.54571e-258	lumdcnCAF
DHRS3	4.91323e-262	0.609544	0.382	0.029	1.12975e-257	lumdcnCAF
TRIB2	3.79786e-261	0.497421	0.331	0.017	8.73279e-257	lumdcnCAF
SRRM2	2.3689e-260	0.967202	0.875	0.279	5.44705e-256	lumdcnCAF
BZW1	2.61436e-260	0.964645	0.81	0.222	6.01145e-256	lumdcnCAF
CTBS	9.23356e-260	0.573609	0.477	0.06	2.12316e-255	lumdcnCAF
FAM89A	1.01616e-259	0.606836	0.399	0.036	2.33656e-255	lumdcnCAF
FABP3	1.31362e-259	0.671909	0.563	0.088	3.02054e-255	lumdcnCAF
IGFBP3	5.82597e-259	1.71925	0.558	0.097	1.33962e-254	lumdcnCAF
NAPG	2.04558e-258	0.483066	0.415	0.04	4.70361e-254	lumdcnCAF
HIST2H2AC	1.23578e-257	0.592298	0.437	0.047	2.84155e-253	lumdcnCAF
FAM129A	1.87502e-257	0.501002	0.286	0.009	4.31143e-253	lumdcnCAF
EPYC	2.17414e-256	0.576949	0.239	0.001	4.99923e-252	lumdcnCAF
PLEKHH2	7.73471e-256	0.416879	0.252	0.003	1.77852e-251	lumdcnCAF
SCX	1.00909e-255	0.503043	0.287	0.009	2.32031e-251	lumdcnCAF
ITGB1	3.02339e-255	1.05678	0.815	0.24	6.95198e-251	lumdcnCAF
THAP5	3.84465e-255	0.570357	0.456	0.055	8.84039e-251	lumdcnCAF
PJA2	4.35969e-255	0.730345	0.595	0.109	1.00247e-250	lumdcnCAF
ENO3	7.9961e-255	0.395101	0.238	0.001	1.83862e-250	lumdcnCAF
EIF3D	8.31232e-255	0.867649	0.836	0.256	1.91133e-250	lumdcnCAF
HSPA1A	1.18429e-254	1.76792	0.998	0.758	2.72315e-250	lumdcnCAF
WIF1	5.61663e-254	0.469425	0.232	0	1.29149e-249	lumdcnCAF
RPL36	1.11894e-249	0.896908	1	0.996	2.5729e-245	lumdcnCAF
MTHFD1L	1.67616e-249	0.453991	0.343	0.023	3.85417e-245	lumdcnCAF
IGF2BP2	4.67614e-249	0.402557	0.237	0.001	1.07523e-244	lumdcnCAF
AEBP1	1.72194e-248	0.568915	0.279	0.009	3.95942e-244	lumdcnCAF
PPP1R10	2.76951e-248	1.02396	0.86	0.273	6.3682e-244	lumdcnCAF
PRKCA	1.49416e-247	0.535017	0.335	0.021	3.43567e-243	lumdcnCAF
RPS19	5.02634e-247	0.889138	0.998	0.979	1.15576e-242	lumdcnCAF
RETREG1	6.06829e-246	0.507131	0.341	0.023	1.39534e-241	lumdcnCAF
NRP2	3.79415e-245	0.696804	0.501	0.071	8.72426e-241	lumdcnCAF
WBP4	4.93702e-245	0.607829	0.52	0.081	1.13522e-240	lumdcnCAF
NDUFV2	9.53625e-245	0.815285	0.849	0.262	2.19276e-240	lumdcnCAF
NT5C	1.00612e-244	0.718591	0.731	0.181	2.31348e-240	lumdcnCAF
NXPH4	1.14969e-244	0.453511	0.317	0.018	2.6436e-240	lumdcnCAF
SRPRA	2.42268e-244	0.583562	0.421	0.047	5.57072e-240	lumdcnCAF
SEC11C	5.17489e-244	0.807508	0.555	0.098	1.18991e-239	lumdcnCAF
TMEM243	6.19099e-244	0.598916	0.54	0.09	1.42356e-239	lumdcnCAF
COX6A2	5.93511e-243	0.417925	0.222	0	1.36472e-238	lumdcnCAF
BOD1L1	9.54564e-243	0.643377	0.555	0.095	2.19492e-238	lumdcnCAF
WNT5A	1.53812e-242	0.39663	0.264	0.007	3.53676e-238	lumdcnCAF
CHURC1	2.65577e-242	0.819278	0.838	0.261	6.10667e-238	lumdcnCAF
UBE2Q1	1.02994e-241	0.530078	0.49	0.07	2.36824e-237	lumdcnCAF
HP1BP3	5.00014e-241	0.842455	0.825	0.249	1.14973e-236	lumdcnCAF
SYT8	5.85806e-241	0.753096	0.282	0.011	1.347e-236	lumdcnCAF
RBCK1	2.3222e-240	0.89221	0.801	0.236	5.33966e-236	lumdcnCAF
AGPAT5	4.79499e-240	0.473755	0.336	0.023	1.10256e-235	lumdcnCAF
ITGA6	6.56436e-240	0.445139	0.273	0.009	1.50941e-235	lumdcnCAF
EDIL3	2.0921e-239	0.778242	0.742	0.192	4.81057e-235	lumdcnCAF
ZNF680	2.97609e-238	0.547988	0.35	0.028	6.84322e-234	lumdcnCAF
BAMBI	3.12323e-238	0.76808	0.514	0.082	7.18154e-234	lumdcnCAF
TMEM238	7.34829e-238	0.344972	0.236	0.003	1.68967e-233	lumdcnCAF
ALKBH7	8.53892e-238	1.00047	0.893	0.347	1.96344e-233	lumdcnCAF
DHPS	1.16831e-237	0.846718	0.808	0.244	2.68641e-233	lumdcnCAF
DPYSL3	2.85597e-237	0.505145	0.421	0.048	6.56702e-233	lumdcnCAF
ANAPC16	5.63526e-237	0.802626	0.849	0.27	1.29577e-232	lumdcnCAF
ZFPM1	6.14232e-237	0.328241	0.24	0.004	1.41237e-232	lumdcnCAF
CCDC107	8.63465e-237	0.614303	0.59	0.113	1.98545e-232	lumdcnCAF
TAX1BP1	1.02815e-236	0.597244	0.618	0.124	2.36412e-232	lumdcnCAF
SHOX	1.80784e-236	0.390915	0.223	0.001	4.15694e-232	lumdcnCAF
TMEM204	2.16914e-236	0.3642	0.261	0.007	4.98773e-232	lumdcnCAF
DACT3	2.74522e-236	0.475762	0.268	0.009	6.31235e-232	lumdcnCAF
IMPA2	2.77769e-236	0.470903	0.411	0.045	6.38703e-232	lumdcnCAF
NOL3	4.63262e-236	0.904089	0.745	0.204	1.06523e-231	lumdcnCAF
JUN	5.72468e-236	1.39791	0.995	0.776	1.31633e-231	lumdcnCAF
SUPT16H	6.57338e-236	0.55007	0.57	0.105	1.51148e-231	lumdcnCAF
BRD7	5.62154e-235	0.54792	0.523	0.086	1.29262e-230	lumdcnCAF
KMT2E-AS1	6.53558e-235	0.508276	0.371	0.033	1.50279e-230	lumdcnCAF
RPS28	9.84578e-235	0.745442	0.999	0.999	2.26394e-230	lumdcnCAF
C6orf48	3.30388e-234	1.22363	0.926	0.409	7.59695e-230	lumdcnCAF
PIAS2	3.63147e-234	0.547624	0.397	0.042	8.3502e-230	lumdcnCAF
KDELR3	2.17042e-233	0.685205	0.589	0.117	4.99066e-229	lumdcnCAF
PSMG2	5.61851e-233	0.635138	0.654	0.151	1.29192e-228	lumdcnCAF
DDX17	6.4156e-233	0.718402	0.733	0.19	1.4752e-228	lumdcnCAF
SLC16A1	1.76636e-232	0.7004	0.587	0.115	4.06156e-228	lumdcnCAF
BHLHE41	3.36535e-231	0.651607	0.484	0.073	7.73829e-227	lumdcnCAF
UBXN1	1.13964e-230	0.871542	0.792	0.245	2.6205e-226	lumdcnCAF
CEP57	2.96591e-230	0.524656	0.497	0.078	6.81982e-226	lumdcnCAF
STK17A	5.57816e-230	0.561849	0.423	0.052	1.28264e-225	lumdcnCAF
THEM6	7.13937e-229	0.429151	0.308	0.019	1.64163e-224	lumdcnCAF
RHEB	8.74746e-229	0.694247	0.76	0.207	2.01139e-224	lumdcnCAF
GAB1	3.89999e-228	0.455851	0.321	0.022	8.96764e-224	lumdcnCAF
MXRA7	4.60871e-228	0.48904	0.418	0.05	1.05973e-223	lumdcnCAF
INTS6	5.21836e-228	0.6385	0.473	0.07	1.19991e-223	lumdcnCAF
FAM177A1	5.59584e-228	0.793099	0.758	0.215	1.28671e-223	lumdcnCAF
HIF1A	2.11597e-227	0.655547	0.521	0.088	4.86545e-223	lumdcnCAF
CD81	1.05964e-226	0.744848	0.824	0.25	2.43653e-222	lumdcnCAF
BAIAP2L1	1.39329e-226	0.339261	0.22	0.002	3.20373e-222	lumdcnCAF
ABCB4	1.87336e-226	0.383574	0.227	0.003	4.30761e-222	lumdcnCAF
ADPRHL2	3.0069e-226	0.523616	0.541	0.098	6.91407e-222	lumdcnCAF
ACBD3	3.22828e-226	0.641296	0.601	0.127	7.42311e-222	lumdcnCAF
C1orf21	5.92253e-225	0.589169	0.466	0.069	1.36183e-220	lumdcnCAF
TSPAN13	8.01924e-225	0.438123	0.296	0.017	1.84394e-220	lumdcnCAF
FOS	1.44611e-224	1.58607	0.996	0.655	3.32518e-220	lumdcnCAF
PRPSAP1	5.24571e-224	0.549046	0.47	0.071	1.2062e-219	lumdcnCAF
MYO1E	7.32837e-224	0.426098	0.323	0.024	1.68509e-219	lumdcnCAF
NKX2-2	2.86819e-223	0.339114	0.217	0.002	6.59511e-219	lumdcnCAF
YPEL2	4.24651e-223	0.467114	0.313	0.022	9.76443e-219	lumdcnCAF
TMF1	6.55029e-223	0.510752	0.443	0.061	1.50617e-218	lumdcnCAF
SCRG1	9.97091e-223	0.58662	0.541	0.095	2.29271e-218	lumdcnCAF
RPP25	3.22857e-222	0.337553	0.272	0.012	7.42378e-218	lumdcnCAF
CALM1	7.37244e-222	0.9669	0.916	0.35	1.69522e-217	lumdcnCAF
ANKRD65	9.27288e-222	0.374177	0.26	0.01	2.13221e-217	lumdcnCAF
AKAP9	4.69203e-220	0.796129	0.824	0.261	1.07888e-215	lumdcnCAF
MSRB3	1.17509e-219	0.514446	0.433	0.06	2.70199e-215	lumdcnCAF
ARCN1	2.49048e-219	0.520996	0.464	0.07	5.7266e-215	lumdcnCAF
MTCH1	3.50161e-219	0.701624	0.768	0.221	8.05161e-215	lumdcnCAF
JMJD6	9.57495e-219	0.559791	0.523	0.093	2.20166e-214	lumdcnCAF
GRIA2	9.81812e-219	0.435126	0.205	0.001	2.25758e-214	lumdcnCAF
COPS6	1.332e-218	0.63189	0.755	0.214	3.0628e-214	lumdcnCAF
HIST1H1D	2.85167e-218	0.467737	0.238	0.006	6.55712e-214	lumdcnCAF
GPT2	2.93763e-218	0.527388	0.345	0.031	6.75478e-214	lumdcnCAF
TSHZ2	3.62352e-218	0.397247	0.247	0.008	8.33192e-214	lumdcnCAF
DDIT4	3.93295e-218	1.48834	0.947	0.459	9.04343e-214	lumdcnCAF
RPS8	4.13969e-218	0.837435	0.998	0.997	9.5188e-214	lumdcnCAF
RIOK3	1.42367e-217	0.504084	0.415	0.053	3.27359e-213	lumdcnCAF
GNG11	1.95336e-217	0.31336	0.337	0.028	4.49156e-213	lumdcnCAF
BTBD6	1.33165e-216	0.386831	0.317	0.024	3.062e-212	lumdcnCAF
PARD6G-AS1	1.18244e-215	0.380315	0.21	0.002	2.7189e-211	lumdcnCAF
DHX40	1.71186e-215	0.463847	0.443	0.064	3.93626e-211	lumdcnCAF
SLC3A2	1.76715e-215	1.02422	0.703	0.188	4.06338e-211	lumdcnCAF
CCDC85B	9.4569e-215	0.943557	0.89	0.326	2.17452e-210	lumdcnCAF
HMGXB3	1.22084e-214	0.534621	0.455	0.069	2.80721e-210	lumdcnCAF
ALYREF	1.72014e-214	0.359365	0.309	0.023	3.95528e-210	lumdcnCAF
CMPK1	7.45194e-214	0.669138	0.745	0.215	1.7135e-209	lumdcnCAF
GNAS	8.04559e-214	1.06902	0.966	0.502	1.85e-209	lumdcnCAF
LRP1	1.01953e-213	0.633584	0.631	0.144	2.34431e-209	lumdcnCAF
MCRIP2	3.37533e-213	0.550627	0.557	0.113	7.76122e-209	lumdcnCAF
KHDRBS3	3.42905e-213	0.357666	0.208	0.002	7.88476e-209	lumdcnCAF
PLOD3	7.74307e-213	0.476904	0.404	0.05	1.78044e-208	lumdcnCAF
EXOSC8	1.69611e-212	0.481045	0.511	0.09	3.90003e-208	lumdcnCAF
RPS29	2.49536e-212	0.91594	0.999	0.975	5.73783e-208	lumdcnCAF
SLC25A37	1.11459e-211	1.20853	0.676	0.19	2.56289e-207	lumdcnCAF
SAMD1	3.41687e-211	0.417425	0.347	0.033	7.85676e-207	lumdcnCAF
ZNF33B	4.61034e-211	0.387933	0.297	0.021	1.0601e-206	lumdcnCAF
ILF3-AS1	8.18101e-211	0.799797	0.812	0.258	1.88114e-206	lumdcnCAF
OLMALINC	3.5244e-210	0.387307	0.292	0.02	8.10401e-206	lumdcnCAF
AC027644.3	3.55539e-210	0.48511	0.49	0.084	8.17527e-206	lumdcnCAF
GPRC5C	6.63335e-210	0.49566	0.421	0.058	1.52527e-205	lumdcnCAF
PDAP1	9.43911e-210	0.653565	0.714	0.199	2.17043e-205	lumdcnCAF
JAM2	2.71327e-209	0.512359	0.419	0.059	6.23889e-205	lumdcnCAF
IER2	5.61128e-209	1.42985	0.987	0.766	1.29026e-204	lumdcnCAF
GNB2	1.53637e-208	0.64044	0.745	0.212	3.53274e-204	lumdcnCAF
RGS16	4.67659e-208	0.748282	0.511	0.092	1.07533e-203	lumdcnCAF
SERPINE2	9.86284e-208	1.6434	0.695	0.203	2.26786e-203	lumdcnCAF
TUBA4A	1.36978e-207	0.349171	0.283	0.017	3.14968e-203	lumdcnCAF
CAMTA1	1.58611e-207	0.758097	0.879	0.328	3.6471e-203	lumdcnCAF
RPL3	3.73498e-207	0.785792	0.999	0.97	8.58822e-203	lumdcnCAF
MBD2	6.84988e-207	0.386537	0.335	0.031	1.57506e-202	lumdcnCAF
ARMC10	1.73417e-206	0.49181	0.483	0.084	3.98756e-202	lumdcnCAF
ATG14	2.54849e-206	0.33974	0.256	0.012	5.86e-202	lumdcnCAF
XRN2	3.03964e-206	0.688551	0.751	0.223	6.98934e-202	lumdcnCAF
RHOBTB3	3.05105e-206	0.996792	0.731	0.23	7.01559e-202	lumdcnCAF
PEX1	5.7472e-206	0.339611	0.291	0.02	1.32151e-201	lumdcnCAF
CD46	1.45372e-205	0.499519	0.461	0.074	3.34269e-201	lumdcnCAF
CAST	1.57157e-205	0.789636	0.782	0.247	3.61366e-201	lumdcnCAF
PTTG1IP	2.02544e-205	0.878252	0.716	0.206	4.65729e-201	lumdcnCAF
SERTAD1	2.94476e-205	0.622391	0.453	0.073	6.77118e-201	lumdcnCAF
NME3	3.81182e-205	0.681492	0.715	0.201	8.76491e-201	lumdcnCAF
PUS7	3.9062e-205	0.38554	0.268	0.015	8.98191e-201	lumdcnCAF
WNT11	4.5856e-205	0.379472	0.243	0.01	1.05441e-200	lumdcnCAF
ECI1	1.35054e-204	0.488215	0.47	0.079	3.10542e-200	lumdcnCAF
ID4	3.96316e-204	0.643498	0.479	0.083	9.11288e-200	lumdcnCAF
FYTTD1	4.72984e-204	0.53745	0.494	0.088	1.08758e-199	lumdcnCAF
MCUR1	2.84766e-203	0.531998	0.452	0.073	6.54792e-199	lumdcnCAF
MALAT1	4.10001e-203	1.13058	1	0.999	9.42757e-199	lumdcnCAF
UBC	7.18293e-203	1.12164	0.993	0.563	1.65164e-198	lumdcnCAF
ZNF292	9.01896e-203	0.58153	0.545	0.111	2.07382e-198	lumdcnCAF
ITGA11	1.15549e-202	0.437314	0.262	0.014	2.65694e-198	lumdcnCAF
RHOQ	3.7953e-202	0.49385	0.397	0.053	8.72692e-198	lumdcnCAF
FAM162A	1.92664e-201	1.16092	0.933	0.411	4.43011e-197	lumdcnCAF
SPSB3	3.4002e-201	0.533007	0.548	0.115	7.81842e-197	lumdcnCAF
PNRC1	4.49667e-201	0.694034	0.869	0.301	1.03396e-196	lumdcnCAF
BCL6	5.05478e-201	0.393166	0.306	0.025	1.1623e-196	lumdcnCAF
RAB12	1.96032e-200	0.31789	0.218	0.005	4.50756e-196	lumdcnCAF
PRKG2	2.3581e-200	0.305129	0.196	0.002	5.42223e-196	lumdcnCAF
APOPT1	3.99406e-200	0.647645	0.739	0.224	9.18394e-196	lumdcnCAF
IER5	2.67462e-199	0.603786	0.416	0.059	6.15003e-195	lumdcnCAF
SPEN	2.85604e-199	0.478202	0.39	0.051	6.56719e-195	lumdcnCAF
SLC2A1	7.64112e-199	0.505271	0.484	0.083	1.757e-194	lumdcnCAF
TMX1	7.9196e-199	0.504673	0.504	0.095	1.82103e-194	lumdcnCAF
SDC2	2.02287e-198	0.783675	0.762	0.241	4.65138e-194	lumdcnCAF
LMO4	2.23479e-198	0.811318	0.797	0.26	5.13867e-194	lumdcnCAF
HIST1H1E	2.40016e-198	0.496902	0.394	0.053	5.51893e-194	lumdcnCAF
PMPCB	1.10742e-197	0.49019	0.513	0.099	2.54641e-193	lumdcnCAF
FLNB	1.65228e-197	0.533749	0.437	0.069	3.79925e-193	lumdcnCAF
IRX5	3.54692e-197	0.621012	0.477	0.087	8.15578e-193	lumdcnCAF
BAG1	7.03587e-197	0.449422	0.539	0.11	1.61783e-192	lumdcnCAF
TET1	7.27159e-197	0.443992	0.294	0.024	1.67203e-192	lumdcnCAF
C1GALT1	8.69124e-197	0.43595	0.329	0.033	1.99846e-192	lumdcnCAF
SARS	2.98037e-196	0.748	0.742	0.228	6.85307e-192	lumdcnCAF
AL133453.1	9.26061e-196	0.354933	0.202	0.004	2.12938e-191	lumdcnCAF
HADH	2.14984e-195	0.499057	0.527	0.107	4.94333e-191	lumdcnCAF
GNG5	4.39876e-195	0.911277	0.937	0.431	1.01145e-190	lumdcnCAF
C3orf14	1.26772e-194	0.292701	0.211	0.005	2.915e-190	lumdcnCAF
EMP2	3.39532e-194	0.685187	0.76	0.235	7.80719e-190	lumdcnCAF
BNIP3L	2.17457e-193	0.903954	0.879	0.361	5.0002e-189	lumdcnCAF
ACTA1	6.58527e-193	0.464934	0.202	0.004	1.51422e-188	lumdcnCAF
TMED10	7.58939e-193	0.632677	0.709	0.208	1.7451e-188	lumdcnCAF
LINC02029	1.98999e-192	0.338378	0.19	0.002	4.57577e-188	lumdcnCAF
ST13	4.57838e-192	0.919895	0.927	0.433	1.05275e-187	lumdcnCAF
CHRAC1	4.67056e-192	0.441297	0.422	0.067	1.07395e-187	lumdcnCAF
CHI3L1	5.89229e-192	0.629528	0.176	0	1.35487e-187	lumdcnCAF
AC027031.2	7.00298e-192	0.66854	0.605	0.152	1.61026e-187	lumdcnCAF
DAD1	7.40492e-192	0.936806	0.938	0.418	1.70269e-187	lumdcnCAF
PRKDC	7.77552e-192	0.51668	0.628	0.154	1.7879e-187	lumdcnCAF
SOCS2	1.07163e-191	0.401338	0.234	0.01	2.46412e-187	lumdcnCAF
BOD1	1.63622e-191	0.463724	0.585	0.137	3.76232e-187	lumdcnCAF
MZF1-AS1	1.78422e-191	0.396673	0.218	0.007	4.10264e-187	lumdcnCAF
PPP1R16A	3.09301e-191	0.39643	0.357	0.043	7.11208e-187	lumdcnCAF
TSPYL2	5.4099e-191	0.500077	0.476	0.085	1.24395e-186	lumdcnCAF
ATXN2	7.62987e-191	0.430307	0.344	0.039	1.75441e-186	lumdcnCAF
WSCD2	9.45316e-191	0.265234	0.175	0	2.17366e-186	lumdcnCAF
C8orf82	9.67573e-191	0.373196	0.287	0.023	2.22484e-186	lumdcnCAF
GUSB	1.02077e-190	0.429899	0.42	0.065	2.34716e-186	lumdcnCAF
ATXN2L	1.55004e-190	0.423545	0.421	0.065	3.56416e-186	lumdcnCAF
PREX1	2.52427e-190	0.366299	0.268	0.018	5.8043e-186	lumdcnCAF
EIF2A	6.94905e-190	0.614799	0.741	0.233	1.59787e-185	lumdcnCAF
PTGS2	8.58151e-190	0.652239	0.286	0.023	1.97323e-185	lumdcnCAF
JKAMP	1.92893e-189	0.457899	0.405	0.06	4.43538e-185	lumdcnCAF
MIR210HG	2.17113e-189	0.45692	0.413	0.062	4.9923e-185	lumdcnCAF
RORA	2.52839e-189	0.553609	0.465	0.085	5.81378e-185	lumdcnCAF
TRPV4	3.34587e-189	0.322012	0.227	0.009	7.6935e-185	lumdcnCAF
S100A13	4.42162e-189	1.07398	0.953	0.477	1.01671e-184	lumdcnCAF
SHMT2	5.72855e-189	0.461187	0.531	0.111	1.31722e-184	lumdcnCAF
TRNP1	2.08774e-188	0.280259	0.201	0.005	4.80055e-184	lumdcnCAF
ANP32B	2.32569e-187	0.864588	0.875	0.35	5.34769e-183	lumdcnCAF
ZNF273	2.61208e-187	0.345032	0.251	0.015	6.00621e-183	lumdcnCAF
NUBP2	2.69162e-187	0.461207	0.56	0.126	6.18912e-183	lumdcnCAF
CIART	4.57594e-187	0.306796	0.188	0.002	1.05219e-182	lumdcnCAF
PPP1R14B	9.21826e-187	0.71646	0.766	0.251	2.11965e-182	lumdcnCAF
EGR1	1.38569e-185	0.991761	0.839	0.289	3.18626e-181	lumdcnCAF
TARSL2	6.63422e-185	0.542826	0.542	0.12	1.52547e-180	lumdcnCAF
ARHGEF9	6.63479e-185	0.289618	0.178	0.001	1.5256e-180	lumdcnCAF
FAM3C	1.51796e-184	0.500358	0.55	0.123	3.49039e-180	lumdcnCAF
FGFR1	2.0363e-184	0.64459	0.61	0.158	4.68227e-180	lumdcnCAF
NPTN	2.3231e-183	0.384645	0.248	0.015	5.34174e-179	lumdcnCAF
IFITM2	2.85063e-183	1.08977	0.94	0.479	6.55473e-179	lumdcnCAF
TOMM20	8.86344e-183	0.936326	0.939	0.478	2.03806e-178	lumdcnCAF
AC058791.1	9.0937e-183	0.351067	0.207	0.006	2.09101e-178	lumdcnCAF
BCL7A	1.44709e-182	0.369982	0.298	0.029	3.32745e-178	lumdcnCAF
PMM1	1.93707e-182	0.397217	0.448	0.08	4.45411e-178	lumdcnCAF
EIF4B	2.0637e-182	0.613885	0.756	0.251	4.74527e-178	lumdcnCAF
DDX3Y	2.08083e-182	0.553734	0.581	0.139	4.78466e-178	lumdcnCAF
MORF4L1	8.0292e-182	0.845765	0.916	0.405	1.84623e-177	lumdcnCAF
ZNF608	9.73448e-182	0.388027	0.28	0.024	2.23835e-177	lumdcnCAF
APEX1	2.54521e-181	0.630115	0.753	0.254	5.85246e-177	lumdcnCAF
CHAD	4.12024e-181	0.377553	0.184	0.003	9.47408e-177	lumdcnCAF
PHTF2	5.03255e-181	0.3479	0.282	0.024	1.15718e-176	lumdcnCAF
ISG15	5.72593e-181	0.618891	0.593	0.142	1.31662e-176	lumdcnCAF
TMEM263	6.10634e-181	0.461129	0.524	0.114	1.40409e-176	lumdcnCAF
PCM1	1.19049e-180	0.454307	0.47	0.089	2.73741e-176	lumdcnCAF
CHI3L2	1.37961e-180	1.19284	0.23	0.012	3.17228e-176	lumdcnCAF
YY1	1.85266e-180	0.526699	0.65	0.179	4.26e-176	lumdcnCAF
NUFIP2	3.88328e-180	0.481044	0.486	0.096	8.92921e-176	lumdcnCAF
IER3IP1	9.43262e-180	0.536222	0.737	0.234	2.16894e-175	lumdcnCAF
CMTM8	1.06851e-179	0.330057	0.264	0.02	2.45693e-175	lumdcnCAF
SLC25A13	3.03078e-179	0.354278	0.28	0.024	6.96898e-175	lumdcnCAF
NUDT14	3.36777e-179	0.467081	0.534	0.121	7.74384e-175	lumdcnCAF
KLHL21	3.37779e-179	0.38331	0.306	0.031	7.7669e-175	lumdcnCAF
LZIC	4.85626e-179	0.495781	0.61	0.16	1.11665e-174	lumdcnCAF
RPS3	7.417e-179	0.638342	1	0.998	1.70546e-174	lumdcnCAF
CHMP4A	2.48829e-178	0.462408	0.546	0.124	5.72158e-174	lumdcnCAF
SKIL	3.68821e-178	0.468263	0.386	0.058	8.48067e-174	lumdcnCAF
ZNF277	4.72058e-178	0.357427	0.347	0.045	1.08545e-173	lumdcnCAF
WDR60	4.88867e-178	0.46481	0.476	0.092	1.1241e-173	lumdcnCAF
TCEA3	6.38734e-178	0.60025	0.654	0.187	1.46871e-173	lumdcnCAF
MT1A	8.5407e-178	0.281844	0.177	0.002	1.96385e-173	lumdcnCAF
SDC4	1.4877e-177	0.390607	0.294	0.028	3.42082e-173	lumdcnCAF
TFRC	3.10876e-177	0.47661	0.443	0.078	7.14829e-173	lumdcnCAF
MEF2A	4.01409e-177	0.616969	0.628	0.171	9.23e-173	lumdcnCAF
FAM133B	4.91774e-177	0.539357	0.657	0.181	1.13079e-172	lumdcnCAF
RNF187	6.50158e-177	0.402063	0.35	0.047	1.49497e-172	lumdcnCAF
RPS5	2.58627e-176	0.801413	0.989	0.918	5.94687e-172	lumdcnCAF
ATP2B1	3.03048e-176	0.484332	0.461	0.089	6.96829e-172	lumdcnCAF
PITHD1	4.37955e-176	0.379663	0.547	0.123	1.00703e-171	lumdcnCAF
SGCE	8.76895e-176	0.465243	0.497	0.104	2.01633e-171	lumdcnCAF
RTRAF	9.09818e-176	0.669094	0.848	0.328	2.09204e-171	lumdcnCAF
ADK	1.27477e-175	0.452992	0.484	0.099	2.9312e-171	lumdcnCAF
THBS1	2.24391e-175	0.626786	0.446	0.082	5.15964e-171	lumdcnCAF
ERG	2.27998e-175	0.302537	0.175	0.002	5.24259e-171	lumdcnCAF
ASNS	2.65072e-175	0.532705	0.32	0.038	6.09507e-171	lumdcnCAF
ESYT2	3.27856e-175	0.421512	0.339	0.043	7.53871e-171	lumdcnCAF
LNPEP	1.09682e-174	0.426665	0.323	0.038	2.52204e-170	lumdcnCAF
SUCO	3.53166e-174	0.408093	0.378	0.057	8.12071e-170	lumdcnCAF
FAM78B	4.09594e-174	0.271904	0.176	0.002	9.4182e-170	lumdcnCAF
RNF217	5.93971e-174	0.348626	0.221	0.011	1.36578e-169	lumdcnCAF
LMAN1	1.20801e-173	0.610883	0.763	0.252	2.7777e-169	lumdcnCAF
USP53	2.45053e-172	0.292203	0.193	0.006	5.63474e-168	lumdcnCAF
NUB1	3.3336e-172	0.431029	0.403	0.067	7.66529e-168	lumdcnCAF
WDR54	7.58531e-172	0.422378	0.505	0.11	1.74417e-167	lumdcnCAF
STRN3	8.0501e-172	0.403615	0.356	0.05	1.85104e-167	lumdcnCAF
HOXA6	9.43049e-172	0.297979	0.2	0.007	2.16845e-167	lumdcnCAF
ATP6V0B	1.37458e-171	0.6288	0.859	0.325	3.16072e-167	lumdcnCAF
MRPS34	3.92549e-171	0.493875	0.649	0.185	9.02626e-167	lumdcnCAF
ARL3	4.59122e-171	0.413719	0.521	0.119	1.0557e-166	lumdcnCAF
SRGAP2B	1.29681e-170	0.367059	0.296	0.031	2.98188e-166	lumdcnCAF
P3H2	1.86791e-170	0.383969	0.289	0.029	4.29507e-166	lumdcnCAF
CBX4	3.98415e-170	0.386823	0.282	0.028	9.16116e-166	lumdcnCAF
HSCB	4.17437e-170	0.401779	0.44	0.084	9.59854e-166	lumdcnCAF
ACKR3	4.76008e-170	0.325824	0.177	0.003	1.09453e-165	lumdcnCAF
RPS11	8.93863e-170	0.784517	0.985	0.871	2.05535e-165	lumdcnCAF
PIGH	9.46339e-170	0.407049	0.363	0.054	2.17601e-165	lumdcnCAF
TIPARP	1.69826e-169	0.430426	0.489	0.102	3.90499e-165	lumdcnCAF
KDM7A	4.47011e-169	0.411527	0.294	0.031	1.02786e-164	lumdcnCAF
CTNND2	4.65569e-169	0.309536	0.211	0.01	1.07053e-164	lumdcnCAF
UFM1	9.38141e-169	0.522667	0.675	0.204	2.15716e-164	lumdcnCAF
XYLT1	1.07517e-168	0.331638	0.222	0.012	2.47224e-164	lumdcnCAF
POLR2J	1.27908e-168	0.565305	0.765	0.265	2.94112e-164	lumdcnCAF
AFDN	1.96964e-168	0.375465	0.328	0.042	4.529e-164	lumdcnCAF
MNAT1	2.5904e-168	0.363911	0.423	0.076	5.95637e-164	lumdcnCAF
TNFRSF11B	9.58943e-168	0.439569	0.295	0.032	2.20499e-163	lumdcnCAF
DSTN	1.06553e-167	0.9638	0.961	0.512	2.45009e-163	lumdcnCAF
REXO2	1.2942e-167	0.553518	0.711	0.227	2.97588e-163	lumdcnCAF
PSME2	3.38025e-167	0.4394	0.618	0.165	7.77256e-163	lumdcnCAF
FN1	4.30867e-167	0.82567	0.705	0.226	9.90736e-163	lumdcnCAF
NR1D1	5.08577e-167	0.322324	0.272	0.025	1.16942e-162	lumdcnCAF
ISG20	5.21731e-167	0.396721	0.319	0.039	1.19967e-162	lumdcnCAF
STAT3	6.49843e-167	0.540042	0.649	0.188	1.49425e-162	lumdcnCAF
CTSF	9.72065e-167	0.290753	0.215	0.011	2.23517e-162	lumdcnCAF
SERBP1	1.31337e-166	0.931922	0.966	0.541	3.01995e-162	lumdcnCAF
SYNM	1.39206e-166	0.271098	0.171	0.003	3.2009e-162	lumdcnCAF
ZNRF1	1.59565e-166	0.29436	0.23	0.015	3.66904e-162	lumdcnCAF
EAF2	5.4485e-166	0.404624	0.32	0.04	1.25283e-161	lumdcnCAF
PMAIP1	6.36664e-166	0.633436	0.41	0.073	1.46395e-161	lumdcnCAF
PPP1R35	7.61944e-166	0.34449	0.311	0.038	1.75201e-161	lumdcnCAF
ESCO1	1.5865e-165	0.37447	0.31	0.037	3.64799e-161	lumdcnCAF
CALU	1.85912e-165	0.584189	0.787	0.279	4.27487e-161	lumdcnCAF
TIMP3	2.87034e-165	0.646463	0.51	0.118	6.60006e-161	lumdcnCAF
MCFD2	3.17894e-165	0.529643	0.558	0.144	7.30966e-161	lumdcnCAF
SURF2	3.92645e-165	0.371699	0.457	0.092	9.02849e-161	lumdcnCAF
DDR2	5.61655e-165	0.674167	0.56	0.149	1.29147e-160	lumdcnCAF
SRGAP2C	7.91706e-165	0.353971	0.307	0.036	1.82045e-160	lumdcnCAF
CRCP	8.13317e-165	0.314628	0.299	0.034	1.87014e-160	lumdcnCAF
PDK1	9.24612e-165	0.375778	0.379	0.06	2.12605e-160	lumdcnCAF
MAP2K2	1.0877e-164	0.378498	0.449	0.089	2.50106e-160	lumdcnCAF
WDR45B	1.10154e-164	0.486812	0.561	0.141	2.53288e-160	lumdcnCAF
ROMO1	1.38356e-164	0.643735	0.827	0.32	3.18137e-160	lumdcnCAF
DNAJB6	2.64111e-164	0.444283	0.593	0.157	6.07297e-160	lumdcnCAF
RCN2	3.10632e-164	0.570488	0.696	0.22	7.14268e-160	lumdcnCAF
NRDC	4.35466e-164	0.492513	0.538	0.132	1.00131e-159	lumdcnCAF
SEC61G	4.91117e-164	1.00299	0.979	0.69	1.12928e-159	lumdcnCAF
PSMD12	1.2742e-163	0.425982	0.563	0.142	2.92989e-159	lumdcnCAF
ARL1	1.45519e-163	0.501929	0.532	0.13	3.34605e-159	lumdcnCAF
RAB9A	1.46776e-163	0.284347	0.238	0.017	3.37497e-159	lumdcnCAF
H1FX	4.01578e-163	0.597338	0.749	0.249	9.23388e-159	lumdcnCAF
DAPK2	6.26679e-163	0.451249	0.472	0.101	1.44099e-158	lumdcnCAF
TPBG	9.99259e-163	0.407293	0.276	0.028	2.2977e-158	lumdcnCAF
SELENOW	1.84857e-162	0.492787	0.677	0.211	4.2506e-158	lumdcnCAF
CDH2	2.27695e-162	0.30084	0.242	0.018	5.23563e-158	lumdcnCAF
NFIX	2.86207e-162	0.477113	0.551	0.14	6.58104e-158	lumdcnCAF
ISLR	4.24839e-162	0.27012	0.173	0.004	9.76875e-158	lumdcnCAF
ASXL1	5.40453e-162	0.333039	0.295	0.034	1.24272e-157	lumdcnCAF
SPCS1	7.1399e-162	0.63321	0.871	0.358	1.64175e-157	lumdcnCAF
OSMR	9.36907e-162	0.364997	0.269	0.027	2.15432e-157	lumdcnCAF
LRP10	1.15249e-161	0.414652	0.391	0.067	2.65003e-157	lumdcnCAF
MAFF	1.17147e-161	0.354	0.342	0.048	2.69367e-157	lumdcnCAF
PYGL	1.87959e-161	0.358224	0.328	0.043	4.32192e-157	lumdcnCAF
RPL8	2.32248e-161	0.589123	0.997	0.991	5.34032e-157	lumdcnCAF
KDSR	3.00528e-161	0.412076	0.385	0.066	6.91033e-157	lumdcnCAF
ARPC1A	3.2502e-161	0.370108	0.55	0.137	7.47351e-157	lumdcnCAF
NEGR1	4.84835e-161	0.30143	0.188	0.007	1.11483e-156	lumdcnCAF
GCHFR	5.15317e-161	0.390743	0.346	0.051	1.18492e-156	lumdcnCAF
RRAGD	5.28369e-161	0.303182	0.243	0.019	1.21493e-156	lumdcnCAF
PSMA3	5.47407e-161	0.437266	0.628	0.175	1.25871e-156	lumdcnCAF
DDIT3	5.8645e-161	0.602856	0.58	0.155	1.34848e-156	lumdcnCAF
ENO2	8.83013e-161	0.392511	0.483	0.103	2.0304e-156	lumdcnCAF
PCSK1N	1.22722e-160	0.252614	0.177	0.005	2.82186e-156	lumdcnCAF
SLC2A11	1.47572e-160	0.306971	0.357	0.055	3.39326e-156	lumdcnCAF
ARID4A	1.55867e-160	0.326466	0.353	0.053	3.58401e-156	lumdcnCAF
UPP1	2.38396e-160	0.340647	0.273	0.027	5.48168e-156	lumdcnCAF
PTGES3	3.6664e-160	0.604848	0.839	0.323	8.43052e-156	lumdcnCAF
CD109	1.07737e-159	0.406827	0.275	0.029	2.4773e-155	lumdcnCAF
UNC5B-AS1	1.45265e-159	0.267111	0.151	0.001	3.34023e-155	lumdcnCAF
SLC25A36	1.93786e-159	0.507936	0.621	0.177	4.45592e-155	lumdcnCAF
PDRG1	3.12656e-159	0.323669	0.334	0.048	7.18922e-155	lumdcnCAF
SIVA1	1.929e-158	0.614734	0.873	0.36	4.43555e-154	lumdcnCAF
Z93241.1	2.07858e-158	0.33941	0.239	0.019	4.77949e-154	lumdcnCAF
SINHCAF	2.5888e-158	0.443229	0.445	0.092	5.9527e-154	lumdcnCAF
PGM1	3.4581e-158	0.372225	0.399	0.073	7.95156e-154	lumdcnCAF
SPTSSA	1.25614e-157	0.440915	0.571	0.155	2.88838e-153	lumdcnCAF
SGF29	1.32067e-157	0.329195	0.361	0.058	3.03675e-153	lumdcnCAF
JADE1	3.18627e-157	0.357803	0.321	0.044	7.32651e-153	lumdcnCAF
HSPH1	3.98808e-157	0.448366	0.612	0.165	9.1702e-153	lumdcnCAF
WLS	4.68827e-157	0.51375	0.593	0.166	1.07802e-152	lumdcnCAF
RBM48	5.45041e-157	0.302872	0.225	0.016	1.25327e-152	lumdcnCAF
MBIP	9.24047e-157	0.348371	0.338	0.05	2.12475e-152	lumdcnCAF
ULBP1	4.31268e-156	0.268824	0.16	0.002	9.91657e-152	lumdcnCAF
FOXP2	4.9441e-156	0.309841	0.202	0.011	1.13685e-151	lumdcnCAF
ANP32E	6.64438e-156	0.427782	0.494	0.115	1.52781e-151	lumdcnCAF
SLC16A3	1.67889e-155	0.512926	0.79	0.262	3.86045e-151	lumdcnCAF
RAB27A	1.75045e-155	0.295173	0.284	0.033	4.02499e-151	lumdcnCAF
CUX1	4.12697e-155	0.36664	0.33	0.048	9.48956e-151	lumdcnCAF
ZNF560	6.96035e-155	0.288693	0.24	0.02	1.60046e-150	lumdcnCAF
AZIN1	1.81236e-154	0.478423	0.564	0.152	4.16733e-150	lumdcnCAF
UNC5B	2.41728e-154	0.370107	0.355	0.057	5.5583e-150	lumdcnCAF
SURF1	2.49953e-154	0.401966	0.53	0.132	5.74742e-150	lumdcnCAF
GHITM	5.99578e-154	0.424357	0.627	0.185	1.37867e-149	lumdcnCAF
GNAI1	7.89364e-154	0.358255	0.323	0.046	1.81506e-149	lumdcnCAF
KDM2A	9.25486e-154	0.35342	0.334	0.049	2.12806e-149	lumdcnCAF
GPI	6.69428e-153	0.408192	0.54	0.138	1.53928e-148	lumdcnCAF
PFKFB4	7.46158e-153	0.307307	0.202	0.011	1.71572e-148	lumdcnCAF
PLPP5	1.18282e-152	0.458351	0.559	0.152	2.71977e-148	lumdcnCAF
VDAC1	1.4145e-152	0.642747	0.893	0.391	3.2525e-148	lumdcnCAF
HSPA1B	1.4743e-152	1.08002	0.959	0.54	3.39e-148	lumdcnCAF
MRPL52	2.35168e-152	0.551533	0.771	0.29	5.40746e-148	lumdcnCAF
RPS6KA5	2.54082e-152	0.303788	0.214	0.014	5.84235e-148	lumdcnCAF
MAP3K4	3.4585e-152	0.434272	0.281	0.033	7.95247e-148	lumdcnCAF
CTDSPL	3.9971e-152	0.330076	0.289	0.036	9.19094e-148	lumdcnCAF
RPL30	6.07448e-152	0.567295	1	1	1.39677e-147	lumdcnCAF
BAG5	7.28457e-152	0.373026	0.393	0.073	1.67501e-147	lumdcnCAF
SRRM1	9.51418e-152	0.659743	0.886	0.38	2.18769e-147	lumdcnCAF
ATXN7L3B	1.94235e-151	0.395387	0.359	0.061	4.46623e-147	lumdcnCAF
POU3F1	2.39174e-151	0.267029	0.156	0.002	5.49956e-147	lumdcnCAF
TMEM134	3.38921e-151	0.371248	0.629	0.187	7.79314e-147	lumdcnCAF
RDH11	3.46842e-151	0.38387	0.429	0.087	7.97529e-147	lumdcnCAF
SERINC3	4.30471e-151	0.454237	0.481	0.113	9.89824e-147	lumdcnCAF
CRNDE	4.92794e-151	0.545293	0.76	0.279	1.13313e-146	lumdcnCAF
MXI1	5.0771e-151	0.38229	0.412	0.082	1.16743e-146	lumdcnCAF
SYF2	7.59629e-151	0.71157	0.889	0.41	1.74669e-146	lumdcnCAF
SAV1	1.44819e-150	0.390808	0.284	0.035	3.32997e-146	lumdcnCAF
TBC1D15	3.60632e-150	0.314572	0.299	0.039	8.29237e-146	lumdcnCAF
ARRDC4	1.10613e-149	0.299155	0.271	0.03	2.54343e-145	lumdcnCAF
H2AFX	1.6656e-149	0.393727	0.325	0.048	3.82988e-145	lumdcnCAF
PRR34-AS1	2.60234e-149	0.386858	0.33	0.05	5.98383e-145	lumdcnCAF
ZCCHC8	3.93088e-149	0.270328	0.231	0.019	9.03867e-145	lumdcnCAF
RALGAPA1	4.53974e-149	0.336231	0.284	0.035	1.04387e-144	lumdcnCAF
TMBIM4	4.6765e-149	0.395044	0.555	0.147	1.07532e-144	lumdcnCAF
BCAP29	4.94109e-149	0.32864	0.42	0.084	1.13615e-144	lumdcnCAF
DUSP14	5.99612e-149	0.438079	0.388	0.073	1.37875e-144	lumdcnCAF
DRAM2	6.75266e-149	0.535676	0.621	0.196	1.55271e-144	lumdcnCAF
ARF6	8.0057e-149	0.424736	0.516	0.129	1.84083e-144	lumdcnCAF
CACNB4	8.13257e-149	0.336082	0.217	0.016	1.87e-144	lumdcnCAF
HSP90B1	9.95417e-149	1.06637	0.94	0.468	2.28886e-144	lumdcnCAF
LY6K	1.22951e-148	0.546112	0.78	0.294	2.82714e-144	lumdcnCAF
TIMM9	1.53716e-148	0.453593	0.609	0.185	3.53455e-144	lumdcnCAF
CLK1	4.61673e-148	0.398607	0.657	0.202	1.06157e-143	lumdcnCAF
TTLL7	4.97865e-148	0.51024	0.366	0.066	1.14479e-143	lumdcnCAF
NEAT1	5.60235e-148	0.925897	0.977	0.6	1.28821e-143	lumdcnCAF
COL8A2	6.63028e-148	0.295437	0.202	0.012	1.52457e-143	lumdcnCAF
ZNF532	7.1721e-148	0.315891	0.243	0.023	1.64915e-143	lumdcnCAF
FBXW11	1.14112e-147	0.298542	0.303	0.041	2.62389e-143	lumdcnCAF
MEPE	1.24239e-147	0.501159	0.136	0	2.85675e-143	lumdcnCAF
SNX7	2.27056e-147	0.388417	0.409	0.083	5.22093e-143	lumdcnCAF
TMEM59	2.39125e-147	0.809274	0.964	0.534	5.49844e-143	lumdcnCAF
GOLGB1	2.46163e-147	0.590206	0.655	0.211	5.66028e-143	lumdcnCAF
TMCO1	2.89526e-147	0.587003	0.855	0.352	6.65737e-143	lumdcnCAF
LINC00324	3.18021e-147	0.374626	0.158	0.004	7.31257e-143	lumdcnCAF
ING1	3.86903e-147	0.367808	0.351	0.059	8.89645e-143	lumdcnCAF
UBA2	6.47513e-147	0.310676	0.402	0.079	1.48889e-142	lumdcnCAF
POLR3D	8.55392e-147	0.334838	0.375	0.07	1.96689e-142	lumdcnCAF
HES1	1.45843e-146	0.713916	0.578	0.162	3.35351e-142	lumdcnCAF
DNAJB4	1.79389e-146	0.589644	0.444	0.099	4.12486e-142	lumdcnCAF
PKN2	2.28344e-146	0.4148	0.557	0.149	5.25055e-142	lumdcnCAF
LAMTOR4	2.88819e-146	0.58815	0.877	0.385	6.6411e-142	lumdcnCAF
DGKH	3.04147e-146	0.327562	0.214	0.016	6.99356e-142	lumdcnCAF
PDIA5	3.24625e-146	0.359608	0.254	0.027	7.46443e-142	lumdcnCAF
SNX13	3.60351e-146	0.332495	0.284	0.036	8.2859e-142	lumdcnCAF
TCEA1	6.62995e-146	0.666534	0.835	0.341	1.52449e-141	lumdcnCAF
CFL2	1.06104e-145	0.324345	0.444	0.096	2.43975e-141	lumdcnCAF
DDX50	1.23904e-145	0.319997	0.376	0.069	2.84906e-141	lumdcnCAF
ASH1L	3.9777e-145	0.514509	0.584	0.17	9.14632e-141	lumdcnCAF
COPS5	4.51232e-145	0.385777	0.643	0.198	1.03756e-140	lumdcnCAF
RPS27A	9.77192e-145	0.575258	0.999	0.996	2.24696e-140	lumdcnCAF
NTHL1	1.656e-144	0.34298	0.396	0.078	3.80781e-140	lumdcnCAF
ZFP36L2	2.1041e-144	0.730024	0.783	0.3	4.83816e-140	lumdcnCAF
ATM	2.91928e-144	0.389652	0.391	0.075	6.7126e-140	lumdcnCAF
APPL1	3.70497e-144	0.430654	0.52	0.138	8.51922e-140	lumdcnCAF
LSMEM1	3.79032e-144	0.274537	0.168	0.006	8.71546e-140	lumdcnCAF
PHF3	1.02514e-143	0.34584	0.349	0.06	2.3572e-139	lumdcnCAF
RPS4X	3.68297e-143	0.611762	0.999	0.992	8.46861e-139	lumdcnCAF
NDUFB10	1.25102e-142	0.562892	0.841	0.357	2.8766e-138	lumdcnCAF
TF	2.53597e-142	0.284748	0.16	0.005	5.8312e-138	lumdcnCAF
PPP1R3C	2.74562e-142	0.31864	0.212	0.016	6.31329e-138	lumdcnCAF
SLC39A14	3.22147e-142	0.357193	0.268	0.032	7.40746e-138	lumdcnCAF
PTPRA	1.11004e-141	0.421259	0.467	0.113	2.55242e-137	lumdcnCAF
ACTN4	2.58549e-141	0.364759	0.386	0.075	5.94508e-137	lumdcnCAF
NUAK1	2.99653e-141	0.316347	0.24	0.024	6.89023e-137	lumdcnCAF
AC068888.1	3.68517e-141	0.324268	0.246	0.026	8.47368e-137	lumdcnCAF
ECH1	5.12596e-141	0.389953	0.621	0.193	1.17866e-136	lumdcnCAF
CYSLTR1	1.24972e-140	0.294231	0.164	0.006	2.8736e-136	lumdcnCAF
C1orf122	6.51333e-140	0.358632	0.587	0.172	1.49768e-135	lumdcnCAF
ZCCHC11	9.31223e-140	0.445705	0.552	0.154	2.14125e-135	lumdcnCAF
GALM	1.12096e-139	0.310283	0.208	0.016	2.57754e-135	lumdcnCAF
ARL4A	1.24687e-139	0.452994	0.569	0.163	2.86706e-135	lumdcnCAF
NAA16	1.83189e-139	0.269832	0.246	0.026	4.21224e-135	lumdcnCAF
ZCWPW1	3.45854e-139	0.260991	0.203	0.015	7.95257e-135	lumdcnCAF
METTL23	4.00595e-139	0.389316	0.591	0.177	9.21127e-135	lumdcnCAF
AL627171.1	4.87829e-139	0.298782	0.22	0.019	1.12171e-134	lumdcnCAF
MAGIX	6.23303e-139	0.267151	0.15	0.004	1.43322e-134	lumdcnCAF
AGO2	1.03512e-138	0.352474	0.3	0.044	2.38015e-134	lumdcnCAF
PPP2R5E	1.78759e-138	0.319473	0.306	0.046	4.11037e-134	lumdcnCAF
TOR3A	5.81139e-138	0.335624	0.347	0.062	1.33627e-133	lumdcnCAF
NDUFA5	6.9256e-138	0.440479	0.695	0.24	1.59247e-133	lumdcnCAF
BCL3	1.30345e-137	0.253989	0.227	0.021	2.99715e-133	lumdcnCAF
MACROD1	8.12422e-137	0.309847	0.442	0.103	1.86808e-132	lumdcnCAF
HERPUD1	9.15225e-137	0.493884	0.781	0.299	2.10447e-132	lumdcnCAF
FAF1	1.95902e-136	0.278441	0.259	0.031	4.50457e-132	lumdcnCAF
RARRES3	2.00051e-136	0.260916	0.224	0.021	4.59998e-132	lumdcnCAF
RGS13	2.26172e-136	0.262581	0.133	0.001	5.20061e-132	lumdcnCAF
AL021453.1	3.08812e-136	0.332382	0.207	0.016	7.10083e-132	lumdcnCAF
TMEM123	3.87639e-136	0.337006	0.598	0.181	8.91337e-132	lumdcnCAF
AACS	9.14578e-136	0.264587	0.196	0.014	2.10298e-131	lumdcnCAF
STXBP3	9.93042e-136	0.354655	0.372	0.073	2.2834e-131	lumdcnCAF
SERINC5	1.60514e-135	0.281656	0.187	0.012	3.69086e-131	lumdcnCAF
GRAMD2B	2.3467e-135	0.267775	0.189	0.012	5.39601e-131	lumdcnCAF
SPCS2	2.46871e-135	0.800007	0.935	0.472	5.67654e-131	lumdcnCAF
VMP1	3.58845e-135	0.451329	0.7	0.238	8.25129e-131	lumdcnCAF
TRIM4	7.49992e-135	0.32575	0.261	0.033	1.72453e-130	lumdcnCAF
NOG	7.91358e-135	0.481694	0.233	0.024	1.81965e-130	lumdcnCAF
ZNHIT1	8.22435e-135	0.437274	0.779	0.302	1.89111e-130	lumdcnCAF
FTH1	1.2049e-134	0.448039	0.999	0.963	2.77054e-130	lumdcnCAF
MALT1	1.27295e-134	0.251415	0.201	0.015	2.92703e-130	lumdcnCAF
RYBP	2.03286e-134	0.267222	0.236	0.025	4.67436e-130	lumdcnCAF
UAP1	2.22553e-134	0.37921	0.533	0.149	5.11739e-130	lumdcnCAF
AC100810.1	2.66298e-134	0.279551	0.294	0.043	6.12326e-130	lumdcnCAF
EBPL	4.565e-134	0.397576	0.643	0.219	1.04968e-129	lumdcnCAF
PRELID1	5.8233e-134	0.434398	0.777	0.297	1.33901e-129	lumdcnCAF
OCIAD1	8.02153e-134	0.377792	0.6	0.188	1.84447e-129	lumdcnCAF
EPRS	5.68471e-133	0.478145	0.584	0.185	1.30714e-128	lumdcnCAF
CYP20A1	1.04632e-132	0.315809	0.336	0.061	2.4059e-128	lumdcnCAF
PCOLCE2	1.0539e-132	0.387482	0.343	0.064	2.42334e-128	lumdcnCAF
TNFRSF12A	1.14125e-132	0.51357	0.339	0.062	2.62418e-128	lumdcnCAF
SEC11A	1.20642e-132	0.646275	0.904	0.436	2.77404e-128	lumdcnCAF
LTA4H	2.85699e-132	0.30084	0.41	0.091	6.56936e-128	lumdcnCAF
AHNAK	7.7525e-132	0.5539	0.702	0.257	1.78261e-127	lumdcnCAF
C17orf62	8.46897e-132	0.33915	0.406	0.089	1.94735e-127	lumdcnCAF
NMB	8.81296e-132	0.478429	0.316	0.054	2.02645e-127	lumdcnCAF
MED4	1.77816e-131	0.301765	0.513	0.138	4.08871e-127	lumdcnCAF
SMAD2	2.00968e-131	0.264491	0.304	0.048	4.62106e-127	lumdcnCAF
OSBPL9	2.06703e-131	0.292567	0.344	0.064	4.75293e-127	lumdcnCAF
MAP4K5	5.82779e-131	0.310025	0.269	0.036	1.34004e-126	lumdcnCAF
EGLN1	5.87077e-131	0.342355	0.398	0.087	1.34993e-126	lumdcnCAF
CNMD	6.25097e-131	0.264187	0.133	0.002	1.43735e-126	lumdcnCAF
STK39	2.70945e-130	0.254662	0.23	0.024	6.2301e-126	lumdcnCAF
CBX3	4.34119e-130	0.371272	0.725	0.267	9.98213e-126	lumdcnCAF
EMP1	7.44878e-130	0.383508	0.362	0.071	1.71277e-125	lumdcnCAF
ATL3	9.54384e-130	0.369523	0.366	0.075	2.19451e-125	lumdcnCAF
C18orf32	9.59944e-130	0.32582	0.316	0.054	2.2073e-125	lumdcnCAF
COL9A2	1.15198e-129	0.358662	0.281	0.042	2.64886e-125	lumdcnCAF
SPEF2	1.47575e-129	0.259144	0.206	0.018	3.39335e-125	lumdcnCAF
TMED4	1.56197e-129	0.403617	0.56	0.172	3.59159e-125	lumdcnCAF
MSI2	3.42229e-129	0.370657	0.391	0.085	7.86921e-125	lumdcnCAF
IRF9	3.8144e-129	0.25678	0.151	0.005	8.77082e-125	lumdcnCAF
PSME1	4.06049e-129	0.3656	0.628	0.203	9.33669e-125	lumdcnCAF
CDC42EP4	4.36439e-129	0.294036	0.236	0.027	1.00355e-124	lumdcnCAF
LDLRAD4	5.31856e-129	0.262914	0.206	0.018	1.22295e-124	lumdcnCAF
PITPNA-AS1	6.68428e-129	0.325551	0.398	0.09	1.53698e-124	lumdcnCAF
BRD4	7.50476e-129	0.361762	0.449	0.111	1.72564e-124	lumdcnCAF
PRRT2	1.00577e-128	0.269662	0.18	0.012	2.31267e-124	lumdcnCAF
DNAJA2	1.14427e-128	0.310236	0.494	0.132	2.63113e-124	lumdcnCAF
NEFH	1.20656e-128	0.254866	0.187	0.013	2.77437e-124	lumdcnCAF
STN1	1.45986e-128	0.267201	0.301	0.049	3.3568e-124	lumdcnCAF
MINCR	1.6301e-128	0.373132	0.569	0.176	3.74825e-124	lumdcnCAF
PDCD7	1.79073e-128	0.321378	0.379	0.08	4.11761e-124	lumdcnCAF
CREB3	2.19599e-128	0.267536	0.307	0.051	5.04946e-124	lumdcnCAF
FRMD6	2.24416e-128	0.363689	0.238	0.028	5.16022e-124	lumdcnCAF
HIST1H2BG	2.33934e-128	0.27561	0.305	0.048	5.37908e-124	lumdcnCAF
COPS2	2.37547e-128	0.371345	0.544	0.165	5.46216e-124	lumdcnCAF
ADCY1	2.89681e-128	0.260873	0.146	0.005	6.66092e-124	lumdcnCAF
PLA2G4A	6.13617e-128	0.337715	0.229	0.025	1.41095e-123	lumdcnCAF
MACF1	6.85613e-128	0.373493	0.428	0.102	1.5765e-123	lumdcnCAF
NUDCD3	1.14044e-127	0.261521	0.304	0.05	2.62233e-123	lumdcnCAF
LMCD1	1.14055e-127	0.279836	0.219	0.022	2.62259e-123	lumdcnCAF
CEP95	1.18999e-127	0.355065	0.385	0.083	2.73627e-123	lumdcnCAF
MRPS33	1.23178e-127	0.370235	0.781	0.304	2.83234e-123	lumdcnCAF
KIAA2013	1.31578e-127	0.26783	0.357	0.07	3.02551e-123	lumdcnCAF
NNMT	1.42246e-127	0.77175	0.74	0.295	3.27081e-123	lumdcnCAF
ALDOA.1	1.52772e-127	0.287188	0.529	0.148	3.51283e-123	lumdcnCAF
AK4	1.73164e-127	0.372705	0.391	0.086	3.98173e-123	lumdcnCAF
FAM46C	1.87291e-127	0.284508	0.218	0.022	4.30657e-123	lumdcnCAF
BET1	3.09149e-127	0.356651	0.431	0.105	7.10858e-123	lumdcnCAF
NUP58	4.59268e-127	0.282261	0.325	0.058	1.05604e-122	lumdcnCAF
TMEM18	4.90175e-127	0.323426	0.412	0.097	1.12711e-122	lumdcnCAF
C15orf65	6.53942e-127	0.259035	0.219	0.022	1.50367e-122	lumdcnCAF
MYADM	7.23528e-127	0.376696	0.346	0.069	1.66368e-122	lumdcnCAF
SSR3	1.55819e-126	0.850671	0.942	0.523	3.58291e-122	lumdcnCAF
NSA2	1.78913e-126	0.645602	0.884	0.445	4.11394e-122	lumdcnCAF
PSMC6	2.37951e-126	0.302362	0.481	0.127	5.47145e-122	lumdcnCAF
CSNK2A2	4.4818e-126	0.286629	0.336	0.063	1.03055e-121	lumdcnCAF
PABPC4	6.23554e-126	0.360215	0.576	0.179	1.4338e-121	lumdcnCAF
FBXO22	1.66517e-125	0.263775	0.263	0.037	3.82888e-121	lumdcnCAF
ZCCHC7	2.21426e-125	0.320045	0.336	0.065	5.09147e-121	lumdcnCAF
SLAMF9	2.55037e-125	0.517896	0.157	0.007	5.86431e-121	lumdcnCAF
NORAD	3.92696e-125	0.396949	0.516	0.148	9.02966e-121	lumdcnCAF
GFER	4.35746e-125	0.257328	0.347	0.069	1.00195e-120	lumdcnCAF
SNAI1	4.87032e-125	0.308023	0.306	0.052	1.11988e-120	lumdcnCAF
UBE2R2	5.79149e-125	0.348963	0.42	0.102	1.3317e-120	lumdcnCAF
DBP	1.62017e-124	0.287633	0.247	0.032	3.72542e-120	lumdcnCAF
AC025164.1	1.80344e-124	0.305172	0.234	0.027	4.14683e-120	lumdcnCAF
TRIP11	1.83506e-124	0.356062	0.411	0.096	4.21954e-120	lumdcnCAF
H2AFV	2.28481e-124	0.371428	0.716	0.26	5.2537e-120	lumdcnCAF
RELT	2.32248e-124	0.269449	0.24	0.029	5.3403e-120	lumdcnCAF
AKAP1	3.04718e-124	0.30785	0.261	0.037	7.00669e-120	lumdcnCAF
SF3B1	6.16249e-124	0.381527	0.699	0.251	1.417e-119	lumdcnCAF
TP53TG1	2.08771e-123	0.306343	0.376	0.082	4.80049e-119	lumdcnCAF
SH3GLB1	2.17067e-123	0.430442	0.706	0.268	4.99124e-119	lumdcnCAF
HSPA9	2.43267e-123	0.462465	0.664	0.237	5.59369e-119	lumdcnCAF
SMAD4	2.6452e-123	0.261613	0.239	0.03	6.08237e-119	lumdcnCAF
YBEY	3.39007e-123	0.274158	0.424	0.104	7.79512e-119	lumdcnCAF
KMT2A	7.32265e-123	0.315184	0.324	0.06	1.68377e-118	lumdcnCAF
UGP2	8.74255e-123	0.354875	0.489	0.136	2.01026e-118	lumdcnCAF
ACAN	1.04942e-122	0.740838	0.857	0.409	2.41303e-118	lumdcnCAF
GRP	1.36781e-122	0.492497	0.144	0.005	3.14515e-118	lumdcnCAF
IVNS1ABP	1.58115e-122	0.465133	0.46	0.123	3.63571e-118	lumdcnCAF
TCF25	3.0841e-122	0.38162	0.751	0.29	7.09158e-118	lumdcnCAF
PGAM1	4.48813e-122	0.401826	0.757	0.291	1.032e-117	lumdcnCAF
DTWD1	6.81354e-122	0.424884	0.571	0.186	1.56671e-117	lumdcnCAF
TRA2A	9.3279e-122	0.361203	0.538	0.16	2.14486e-117	lumdcnCAF
SLC25A4	9.78405e-122	0.312757	0.455	0.118	2.24974e-117	lumdcnCAF
PACSIN2	1.54637e-121	0.250603	0.244	0.032	3.55573e-117	lumdcnCAF
PHLDA1	1.79791e-121	0.258339	0.399	0.088	4.13412e-117	lumdcnCAF
ACADM	2.5291e-121	0.329983	0.461	0.125	5.81542e-117	lumdcnCAF
SOCS5	2.60777e-121	0.283099	0.208	0.021	5.99631e-117	lumdcnCAF
HOXC10	3.37445e-121	0.263552	0.218	0.024	7.7592e-117	lumdcnCAF
PDS5B	3.78654e-121	0.256687	0.266	0.039	8.70677e-117	lumdcnCAF
SFXN1	3.92907e-121	0.306032	0.386	0.086	9.0345e-117	lumdcnCAF
CNIH1	5.48361e-121	0.346764	0.467	0.128	1.2609e-116	lumdcnCAF
POLG2	5.67692e-121	0.314297	0.263	0.039	1.30535e-116	lumdcnCAF
BMS1	7.15874e-121	0.274444	0.309	0.055	1.64608e-116	lumdcnCAF
SLK	7.35413e-121	0.302297	0.271	0.041	1.69101e-116	lumdcnCAF
RAB13	9.9482e-121	0.469204	0.836	0.365	2.28749e-116	lumdcnCAF
IKBIP	1.11223e-120	0.304449	0.428	0.106	2.55747e-116	lumdcnCAF
GPSM2	1.56827e-120	0.357931	0.467	0.127	3.60608e-116	lumdcnCAF
MIA3	1.61254e-120	0.392759	0.476	0.131	3.70787e-116	lumdcnCAF
PCMTD1	2.35084e-120	0.315913	0.503	0.143	5.40552e-116	lumdcnCAF
RYK	2.39937e-120	0.298524	0.312	0.058	5.51712e-116	lumdcnCAF
RPLP1	2.67091e-120	0.461549	1	1	6.14149e-116	lumdcnCAF
PRKAR1A	3.02657e-120	0.288631	0.558	0.172	6.95929e-116	lumdcnCAF
SGMS2	3.07751e-120	0.326885	0.238	0.031	7.07642e-116	lumdcnCAF
ZMIZ1	4.6946e-120	0.282987	0.224	0.026	1.07948e-115	lumdcnCAF
GTF2F2	5.72098e-120	0.288812	0.362	0.078	1.31548e-115	lumdcnCAF
MAML2	9.02893e-120	0.312667	0.259	0.038	2.07611e-115	lumdcnCAF
N4BP2L2	1.36187e-119	0.408585	0.801	0.32	3.13147e-115	lumdcnCAF
GARS	1.52413e-119	0.336094	0.384	0.088	3.50459e-115	lumdcnCAF
RASSF1	1.59168e-119	0.273788	0.325	0.062	3.6599e-115	lumdcnCAF
PDE4B	2.3796e-119	0.339334	0.176	0.013	5.47165e-115	lumdcnCAF
ACTR10	3.06044e-119	0.334445	0.457	0.123	7.03718e-115	lumdcnCAF
TMEM179B	3.0833e-119	0.306468	0.587	0.188	7.08974e-115	lumdcnCAF
NTMT1	3.38639e-119	0.274046	0.519	0.154	7.78666e-115	lumdcnCAF
OXCT1	4.48821e-119	0.265253	0.238	0.031	1.03202e-114	lumdcnCAF
ANK3	4.54073e-119	0.288181	0.16	0.009	1.0441e-114	lumdcnCAF
HAGH	6.06411e-119	0.317993	0.292	0.05	1.39438e-114	lumdcnCAF
XBP1	1.06171e-118	0.356015	0.643	0.222	2.44129e-114	lumdcnCAF
EIF4H	2.05694e-118	0.323937	0.638	0.221	4.72973e-114	lumdcnCAF
EMP3	2.9172e-118	0.30634	0.665	0.234	6.7078e-114	lumdcnCAF
RSRC2	3.62943e-118	0.372593	0.622	0.216	8.34551e-114	lumdcnCAF
TM2D1	4.22459e-118	0.305849	0.529	0.161	9.71402e-114	lumdcnCAF
PDCD10	4.54687e-118	0.318032	0.481	0.138	1.04551e-113	lumdcnCAF
VDAC2	4.78239e-118	0.508296	0.838	0.387	1.09966e-113	lumdcnCAF
RERE	6.19671e-118	0.288534	0.357	0.076	1.42487e-113	lumdcnCAF
LARS	6.88344e-118	0.328178	0.622	0.213	1.58278e-113	lumdcnCAF
GPR108	9.55885e-118	0.286566	0.297	0.053	2.19796e-113	lumdcnCAF
WSB1	1.91764e-117	0.486986	0.76	0.304	4.40941e-113	lumdcnCAF
STUB1	2.64299e-117	0.317299	0.606	0.205	6.07729e-113	lumdcnCAF
RPA2	3.11627e-117	0.279324	0.528	0.161	7.16555e-113	lumdcnCAF
CRIP1	3.26447e-117	0.250753	0.221	0.026	7.50631e-113	lumdcnCAF
ZNF655	3.33737e-117	0.281478	0.264	0.04	7.67395e-113	lumdcnCAF
NRBF2	3.76668e-117	0.337553	0.338	0.071	8.66109e-113	lumdcnCAF
SUGT1	1.1043e-116	0.2831	0.532	0.162	2.53924e-112	lumdcnCAF
BARX1	1.4373e-116	0.259606	0.32	0.062	3.30492e-112	lumdcnCAF
KCMF1	4.07679e-116	0.263958	0.318	0.061	9.37418e-112	lumdcnCAF
S100A10	6.69338e-116	0.77177	0.984	0.771	1.53908e-111	lumdcnCAF
RBM33	8.57531e-116	0.28597	0.292	0.051	1.97181e-111	lumdcnCAF
UBE2B	9.039e-116	0.420939	0.81	0.344	2.07843e-111	lumdcnCAF
LDHA	1.46228e-115	0.676643	0.983	0.705	3.36237e-111	lumdcnCAF
PGP	2.56954e-115	0.264389	0.237	0.032	5.90841e-111	lumdcnCAF
MYLIP	4.50225e-115	0.262365	0.19	0.018	1.03525e-110	lumdcnCAF
TM9SF3	5.14475e-115	0.336342	0.4	0.1	1.18298e-110	lumdcnCAF
CSGALNACT2	6.70656e-115	0.280726	0.274	0.045	1.54211e-110	lumdcnCAF
IQCG	8.47277e-115	0.307349	0.237	0.033	1.94823e-110	lumdcnCAF
ANKH	9.08219e-115	0.315998	0.301	0.055	2.08836e-110	lumdcnCAF
PMM2	1.1698e-114	0.27664	0.264	0.042	2.68984e-110	lumdcnCAF
CMC2	1.23511e-114	0.308533	0.407	0.102	2.84001e-110	lumdcnCAF
OTUD6B-AS1	1.75004e-114	0.353544	0.711	0.271	4.02404e-110	lumdcnCAF
ST3GAL1	2.33075e-114	0.333833	0.325	0.065	5.35933e-110	lumdcnCAF
MBTPS1	2.40202e-114	0.334416	0.47	0.134	5.5232e-110	lumdcnCAF
RNF169	2.60831e-114	0.256656	0.259	0.04	5.99755e-110	lumdcnCAF
DARS	2.69395e-114	0.384171	0.7	0.269	6.19446e-110	lumdcnCAF
TMUB1	3.80659e-114	0.315487	0.37	0.085	8.75287e-110	lumdcnCAF
ROCK1	3.9842e-114	0.324155	0.4	0.098	9.16126e-110	lumdcnCAF
MPST	5.40799e-114	0.275555	0.567	0.185	1.24351e-109	lumdcnCAF
JUNB	7.07163e-114	0.908694	0.983	0.75	1.62605e-109	lumdcnCAF
TXN2	1.06883e-113	0.295312	0.595	0.204	2.45766e-109	lumdcnCAF
SUCLG2	1.17092e-113	0.305456	0.371	0.086	2.69241e-109	lumdcnCAF
LSM12	1.72891e-113	0.320004	0.474	0.138	3.97546e-109	lumdcnCAF
NOP53	1.9853e-113	0.561256	0.887	0.452	4.56499e-109	lumdcnCAF
RRAS	1.99209e-113	0.250419	0.248	0.037	4.58062e-109	lumdcnCAF
PRDX5	6.49393e-113	0.489557	0.879	0.413	1.49321e-108	lumdcnCAF
ANP32A	6.63234e-113	0.3692	0.746	0.298	1.52504e-108	lumdcnCAF
DAP	8.11566e-113	0.354638	0.618	0.214	1.86611e-108	lumdcnCAF
CHD2	8.14226e-113	0.350402	0.47	0.133	1.87223e-108	lumdcnCAF
C1orf43	9.21268e-113	0.430127	0.787	0.335	2.11836e-108	lumdcnCAF
PAK2	1.166e-112	0.285188	0.468	0.133	2.6811e-108	lumdcnCAF
PRPF8	1.44955e-112	0.270827	0.335	0.07	3.33309e-108	lumdcnCAF
HSD17B7	1.59423e-112	0.275683	0.232	0.031	3.66576e-108	lumdcnCAF
RPS24	1.99224e-112	0.515913	0.997	0.993	4.58097e-108	lumdcnCAF
TMEM106B	2.66425e-112	0.290686	0.347	0.076	6.12618e-108	lumdcnCAF
CFAP36	1.13648e-111	0.359252	0.664	0.252	2.61322e-107	lumdcnCAF
FXR1	1.64628e-111	0.350031	0.68	0.26	3.78545e-107	lumdcnCAF
ADIRF	1.81584e-111	0.778041	0.865	0.425	4.17534e-107	lumdcnCAF
SMAD5	1.88382e-111	0.335228	0.45	0.126	4.33165e-107	lumdcnCAF
FLYWCH2	2.0216e-111	0.278587	0.477	0.138	4.64846e-107	lumdcnCAF
RGS2	2.9732e-111	0.692823	0.646	0.239	6.83657e-107	lumdcnCAF
HECTD1	3.4914e-111	0.30408	0.341	0.075	8.02812e-107	lumdcnCAF
VPS35	4.4e-111	0.317394	0.576	0.193	1.01174e-106	lumdcnCAF
SPRYD7	5.18798e-111	0.255055	0.267	0.044	1.19292e-106	lumdcnCAF
MYH9	6.86336e-111	0.305672	0.397	0.098	1.57816e-106	lumdcnCAF
STAT1	1.01402e-110	0.283505	0.257	0.041	2.33163e-106	lumdcnCAF
FKBP3	1.39986e-110	0.302929	0.632	0.228	3.21884e-106	lumdcnCAF
MED13	1.47688e-110	0.265641	0.284	0.051	3.39593e-106	lumdcnCAF
THOC7	2.2046e-110	0.327637	0.637	0.236	5.06926e-106	lumdcnCAF
RPN2	4.15575e-110	0.330759	0.587	0.196	9.55574e-106	lumdcnCAF
CBX1	8.03171e-110	0.342108	0.616	0.223	1.84681e-105	lumdcnCAF
REG1A	9.68466e-110	0.312878	0.101	0	2.22689e-105	lumdcnCAF
YARS	1.03499e-109	0.299715	0.366	0.086	2.37987e-105	lumdcnCAF
YWHAG	1.1467e-109	0.277354	0.366	0.085	2.63672e-105	lumdcnCAF
BTF3L4	1.20587e-109	0.317512	0.736	0.296	2.77277e-105	lumdcnCAF
APP	1.31843e-109	0.464329	0.785	0.328	3.03161e-105	lumdcnCAF
ARF4	1.33114e-109	0.462961	0.792	0.333	3.06082e-105	lumdcnCAF
TATDN1	2.45703e-109	0.401258	0.753	0.314	5.6497e-105	lumdcnCAF
DNAJC2	2.72692e-109	0.267983	0.453	0.129	6.27029e-105	lumdcnCAF
CLTA	3.00375e-109	0.282971	0.813	0.345	6.90682e-105	lumdcnCAF
MALSU1	3.22484e-109	0.253508	0.444	0.125	7.41519e-105	lumdcnCAF
ADARB1	4.91013e-109	0.27235	0.276	0.048	1.12904e-104	lumdcnCAF
DNAJB1	1.04599e-108	0.581538	0.871	0.396	2.40515e-104	lumdcnCAF
TMEM45A	1.10811e-108	0.29952	0.569	0.191	2.548e-104	lumdcnCAF
KHDRBS1	1.22035e-108	0.351465	0.724	0.289	2.80608e-104	lumdcnCAF
KPNA4	1.38476e-108	0.254932	0.31	0.062	3.18412e-104	lumdcnCAF
PPP3CA	1.5338e-108	0.300637	0.439	0.121	3.52682e-104	lumdcnCAF
DENR	1.60281e-108	0.250929	0.457	0.131	3.68551e-104	lumdcnCAF
MAN1A2	1.65809e-108	0.425034	0.419	0.118	3.81261e-104	lumdcnCAF
MLLT1	1.8976e-108	0.253168	0.242	0.036	4.36334e-104	lumdcnCAF
PGLS	5.17671e-108	0.318945	0.715	0.286	1.19033e-103	lumdcnCAF
HSP90AB1	5.23994e-108	0.663379	0.988	0.803	1.20487e-103	lumdcnCAF
TCF7L2	5.24338e-108	0.335733	0.262	0.045	1.20566e-103	lumdcnCAF
SUZ12	1.54451e-107	0.298922	0.339	0.076	3.55145e-103	lumdcnCAF
DDX39B	2.26029e-107	0.284528	0.287	0.054	5.1973e-103	lumdcnCAF
PSIP1	2.45433e-107	0.33329	0.577	0.198	5.64348e-103	lumdcnCAF
HNRNPAB	4.87558e-107	0.293742	0.482	0.147	1.12109e-102	lumdcnCAF
EIF3G	9.2051e-107	0.508025	0.9	0.454	2.11662e-102	lumdcnCAF
CLMP	1.14036e-106	0.307019	0.337	0.076	2.62215e-102	lumdcnCAF
PRRC2C	1.15532e-106	0.379533	0.728	0.293	2.65654e-102	lumdcnCAF
OTUD7B	1.54981e-106	0.276446	0.283	0.053	3.56364e-102	lumdcnCAF
SELENOM	2.18955e-106	0.431879	0.88	0.404	5.03464e-102	lumdcnCAF
TIMP1	2.21808e-106	0.280321	0.813	0.357	5.10024e-102	lumdcnCAF
SEM1	2.21997e-106	0.588883	0.951	0.563	5.1046e-102	lumdcnCAF
HAX1	2.54289e-106	0.267059	0.719	0.288	5.84711e-102	lumdcnCAF
PRR7	2.9957e-106	0.256815	0.23	0.033	6.88831e-102	lumdcnCAF
MRPS26	3.61464e-106	0.344725	0.789	0.335	8.3115e-102	lumdcnCAF
MKLN1	4.06321e-106	0.263871	0.271	0.048	9.34295e-102	lumdcnCAF
MIER1	4.12465e-106	0.28884	0.42	0.114	9.48422e-102	lumdcnCAF
TRAM1	7.74024e-106	0.412552	0.724	0.293	1.77979e-101	lumdcnCAF
OSER1	1.05908e-105	0.275312	0.32	0.069	2.43524e-101	lumdcnCAF
MYDGF	1.63535e-105	0.732536	0.935	0.506	3.76033e-101	lumdcnCAF
KLHDC2	2.46342e-105	0.301401	0.387	0.099	5.66438e-101	lumdcnCAF
PSMC5	2.70227e-105	0.280876	0.716	0.284	6.2136e-101	lumdcnCAF
ZFYVE21	3.3137e-105	0.300354	0.486	0.15	7.61953e-101	lumdcnCAF
TSPAN3	3.42658e-105	0.300903	0.466	0.14	7.87907e-101	lumdcnCAF
BAZ1B	4.29212e-105	0.272751	0.375	0.093	9.86929e-101	lumdcnCAF
POLR2I	4.34031e-105	0.305064	0.719	0.287	9.9801e-101	lumdcnCAF
TOX4	5.31128e-105	0.268539	0.369	0.091	1.22128e-100	lumdcnCAF
ARID5B	5.72472e-105	0.326132	0.371	0.092	1.31634e-100	lumdcnCAF
SAT2	8.58421e-105	0.251842	0.548	0.18	1.97385e-100	lumdcnCAF
PPP2R5A	1.67941e-104	0.287301	0.275	0.051	3.86165e-100	lumdcnCAF
CC2D1A	4.53352e-104	0.262744	0.239	0.037	1.04244e-99	lumdcnCAF
EIF2S1	4.53996e-104	0.251628	0.436	0.124	1.04392e-99	lumdcnCAF
SOX6	5.14249e-104	0.290323	0.277	0.052	1.18246e-99	lumdcnCAF
IRX3	5.14285e-104	0.292544	0.398	0.106	1.18255e-99	lumdcnCAF
SNHG8	6.27413e-104	0.68024	0.902	0.514	1.44267e-99	lumdcnCAF
PDIA4	8.90904e-104	0.400854	0.508	0.165	2.04854e-99	lumdcnCAF
ZCCHC17	9.32565e-104	0.289545	0.494	0.157	2.14434e-99	lumdcnCAF
RBM23	9.89033e-104	0.256563	0.285	0.055	2.27418e-99	lumdcnCAF
CEBPG	1.04847e-103	0.288023	0.294	0.059	2.41086e-99	lumdcnCAF
ZSCAN18	1.49639e-103	0.31627	0.329	0.075	3.44081e-99	lumdcnCAF
SCPEP1	1.64702e-103	0.267698	0.458	0.133	3.78716e-99	lumdcnCAF
GOLGA4	4.04915e-103	0.375342	0.653	0.248	9.31061e-99	lumdcnCAF
BZW2	4.59709e-103	0.275167	0.413	0.115	1.05705e-98	lumdcnCAF
EGR2	4.7636e-103	0.289192	0.212	0.029	1.09534e-98	lumdcnCAF
DSG2	2.54354e-102	0.302817	0.263	0.048	5.84862e-98	lumdcnCAF
EIF3K	2.83792e-102	0.396425	0.864	0.41	6.52551e-98	lumdcnCAF
TPR	3.63137e-102	0.287064	0.725	0.293	8.34998e-98	lumdcnCAF
CLTC	4.977e-102	0.252891	0.498	0.156	1.14441e-97	lumdcnCAF
PSMD8	5.92986e-102	0.273128	0.736	0.295	1.36351e-97	lumdcnCAF
PEG10	6.75886e-102	0.422666	0.409	0.116	1.55413e-97	lumdcnCAF
DUSP6	9.20067e-102	0.272044	0.184	0.02	2.1156e-97	lumdcnCAF
CNN3	1.32424e-101	0.349191	0.712	0.283	3.04495e-97	lumdcnCAF
AMD1	1.41387e-101	0.287475	0.383	0.099	3.25105e-97	lumdcnCAF
ZC3HAV1	2.28774e-101	0.263716	0.257	0.045	5.26043e-97	lumdcnCAF
ZNF644	7.03281e-101	0.271272	0.428	0.122	1.61712e-96	lumdcnCAF
LIX1L	8.01564e-101	0.254708	0.268	0.05	1.84312e-96	lumdcnCAF
PRRX1	2.19982e-100	0.294991	0.346	0.083	5.05826e-96	lumdcnCAF
NEDD8	2.29192e-100	0.444957	0.875	0.435	5.27004e-96	lumdcnCAF
ENPP2	4.82927e-100	0.484677	0.264	0.05	1.11044e-95	lumdcnCAF
TAF1D	9.41926e-100	0.490096	0.843	0.401	2.16586e-95	lumdcnCAF
HBP1	1.19299e-99	0.290116	0.313	0.07	2.74317e-95	lumdcnCAF
GTF2I	2.05213e-99	0.305049	0.585	0.21	4.71867e-95	lumdcnCAF
CARD19	2.29229e-99	0.275553	0.505	0.165	5.27088e-95	lumdcnCAF
PEX2	2.52348e-99	0.280761	0.56	0.196	5.80249e-95	lumdcnCAF
DAAM1	5.80333e-99	0.293791	0.238	0.039	1.33442e-94	lumdcnCAF
ADGRA3	8.38093e-99	0.281878	0.252	0.045	1.92711e-94	lumdcnCAF
SYT11	1.27368e-98	0.344609	0.304	0.067	2.9287e-94	lumdcnCAF
TRIB3	2.7327e-98	0.580124	0.232	0.039	6.28356e-94	lumdcnCAF
DDX3X	2.7622e-98	0.28222	0.719	0.293	6.35141e-94	lumdcnCAF
GAPDH	3.71005e-98	0.84055	0.999	0.995	8.53089e-94	lumdcnCAF
TIPRL	3.85437e-98	0.254701	0.477	0.151	8.86273e-94	lumdcnCAF
ARL6IP5	5.38643e-98	0.303595	0.561	0.199	1.23856e-93	lumdcnCAF
GSTM3	7.60645e-98	0.256122	0.687	0.276	1.74903e-93	lumdcnCAF
PHPT1	8.1043e-98	0.409356	0.871	0.423	1.8635e-93	lumdcnCAF
ARRDC3	1.43449e-97	0.321214	0.465	0.143	3.29846e-93	lumdcnCAF
PDCD6	2.06138e-97	0.341603	0.754	0.327	4.73994e-93	lumdcnCAF
PHF20L1	2.84918e-97	0.259557	0.485	0.156	6.5514e-93	lumdcnCAF
PTH1R	3.43244e-97	0.456902	0.725	0.313	7.89256e-93	lumdcnCAF
NCAM1	4.05664e-97	0.265507	0.218	0.033	9.32784e-93	lumdcnCAF
PPP2CB	5.08078e-97	0.281448	0.314	0.072	1.16827e-92	lumdcnCAF
SUCLA2	5.34311e-97	0.252068	0.304	0.068	1.22859e-92	lumdcnCAF
TERF2IP	5.47785e-97	0.323447	0.768	0.328	1.25958e-92	lumdcnCAF
C9orf3	1.54946e-96	0.296291	0.297	0.065	3.56283e-92	lumdcnCAF
[truncated: 546 more rows]

## Sheet: myoCAF
SERPINF1
RPS4Y1
S100A4
C1R
PRDX2
COL6A3
FGF7
SRPX
FGFR1
COL1A2
RPS27L
RCN3
CAVIN3
PPIC
C4orf48
MMP23B
COX7C
RPL36
CD151
RCN1
H3F3A
COL6A2
TMEM167A
COL1A1
LY6E
CRYAB
COL5A2
CERCAM
CA2
RPS15A
COPZ2
LGALS3BP
OPTN
NDN
MT1E
TOMM20
S100A16
CHN1
POMP
RPS10
PRELP
COX20
TBCA
CALR
ATP5MC3
CALD1
GPX8
TPM2
UCHL1
FSTL1
GSTP1
APRT
RPL35A
NBL1
NDUFS4
YPEL3
MT2A
SPARC
RIN2
MFSD10
SRP9
JOSD2
AC245595.1
C5orf15
COL3A1
UFC1
COL5A1
NCAM1
EIF4A2
ATP5MG
SNRPN
EEF1A1
MRPL23
TCF25
PLEKHA5
MSRB2
GAL
UBE2E3
IFI27L2
SATB2
ARL2
TMEM45A
CTTN
UQCR11
NDUFA13
DYNC1I2
REXO2
PALLD
OMD
POLR2L
ATP5ME
COX7B
MFAP2
UQCRC2
S100A6
NDUFB3
SUMF2
ENAH
CKB
HDLBP
OLFML3
TNC
COL6A1
OAT
ECM1
DBI
CHPF
METTL5
SNHG18
GRHPR
VIM
45537
ACTA2
SSR1
PCOLCE
VDAC1
CHD9
TCEAL9
CYR61
NDUFAB1
OGN
CTNNB1
NME1
MRPL15
THY1
MYLK
VCAN
IGFBP5
CLEC11A
MGP
MYC
PDCD5
UBB
RPS15
RPL31
RPL37A
BSG
MT1X
SERPINH1
NDUFB11
TUBB
RPL13A
DRG2
UQCRFS1
RPS18
MDK
PRPSAP2
B9D1
NCOR1
LSM7
ALKBH5
BEX3
TVP23B
MT1G
RPL10
RGCC
LENG8
HIST1H1C
SNAI2
CD24
PIGL
MAGED1
RGS3
ATPAF2
COPS3
PEMT
RPL28
FKBP10
UQCRQ
TSC22D3
TIMM13
RPS14
ZSWIM7
MT1M
ALPL
EPN2
RUNX2
HAS2
HIST1H2AC
ID3
FKBP7
MPRIP
INSC
MLLT11
COL16A1
CSTF3
ATP5PO
DGUOK
GPC1
RASD1
STMN1
CDKN2A
MAGED2
ENY2
COX5B
MORF4L2
HIST1H2BC
TXN
TTC19
LINC01139
SNRPD2
ANXA2
CADM1
NDUFS5
ZSCAN16-AS1
ECI2
TCEAL8
LINC00632
TRIR
SYCE1L
VBP1
MAGEH1
CDK10
MZT2B
PCLAF
CKS2
DKC1
COPS8
GDI1
HIKESHI
EIF4E2
FDX1
MIR99AHG
NCL
OST4
PPP1CB
P3H1
TPM1
PTGES
FLNA
BCS1L
YBX1
PNKD
ATP5IF1
MRPL13
SSR4
LAPTM4B
ACP1
ISOC2
MNS1
FAM104B
PLXNA3
NDUFA3
MRPS15
EBNA1BP2
RNF126
UBE2V2
PPIB
TMEM126A
CCNB2
AAMP
HSD17B10
GPX7
PAK1IP1
CSNK2B
SNHG25
SOD1
MANF
TCEAL4
NDUFA11
SNRPA
CMSS1
MFF
ZRANB2
PCDH9
MORN2
DDX18
SSB
PAICS
GGH
EIF3E
SNRPG
TMEM14B
CIAO1
SYAP1
CENPF
MRPL22
CPE
P3H4
TIMM8B
EXOSC4
TCEAL3
TOP2A
RRBP1
HSPE1
MIR4458HG
TUBA1A
ATP5PF
SUMO1
ATP5MPL
QTRT1
SRSF11
PFN2
SGCB
GTF2A2
CREB3L1
KRT10
NHP2
SAR1A
PTN
TLE4
MRPL19
NAA10
ZNF593
OGT
NDUFV3
CCT7
PRDX4
HNRNPH1
EML4
RBMX
FARSA
NDUFB9
ATG12
MRPL37
PRPF31
DCAF13

## Sheet: metastatic_MERGE.markers
gene	p_val	avg_log2FC	pct.1	pct.2	p_val_adj	cluster
CD69	2.69e-34	1.5143	0.201	0.103	6.16e-30	myoCAF
CCL5	2.39e-22	1.28568	0.169	0.096	5.49e-18	myoCAF
LTB	3.61e-34	1.21742	0.18	0.086	8.27e-30	myoCAF
CD3D	3.47e-56	1.1722	0.186	0.058	7.96e-52	myoCAF
CD52	1.34e-32	1.15639	0.252	0.155	3.07e-28	myoCAF
NCOR1	7.99e-146	1.09916	0.61	0.423	1.83e-141	myoCAF
KCNQ1OT1	1.74e-76	1.09021	0.362	0.17	3.98e-72	myoCAF
PCP4	1.51e-60	1.04429	0.556	0.453	3.45e-56	myoCAF
TPM1	3.35e-229	1.0016	0.876	0.851	7.68e-225	myoCAF
HIST1H1C	2.63e-112	0.997177	0.662	0.541	6.04e-108	myoCAF
RASD1	2.37e-39	0.954983	0.337	0.211	5.43e-35	myoCAF
NDUFA4L2	2.3e-56	0.944555	0.639	0.589	5.27e-52	myoCAF
IL32	7.78e-06	0.942946	0.236	0.219	0.178373	myoCAF
CADM1	3.52e-111	0.935888	0.6	0.453	8.07e-107	myoCAF
GTF2A2	5.83e-197	0.932113	0.762	0.732	1.34e-192	myoCAF
S100A10	0	0.931329	0.999	0.999	0	myoCAF
CHN1	5.74e-86	0.924749	0.46	0.265	1.31e-81	myoCAF
PSMD4	2.62e-168	0.899262	0.735	0.698	6e-164	myoCAF
COPS3	1.81e-122	0.897961	0.633	0.496	4.14e-118	myoCAF
MORF4L2	4.07e-161	0.889912	0.725	0.681	9.32e-157	myoCAF
CD2	1.1e-39	0.880138	0.131	0.037	2.52e-35	myoCAF
PRDX2	7.52e-198	0.873106	0.787	0.739	1.72e-193	myoCAF
S100A11	0	0.86678	1	1	0	myoCAF
CLEC11A	1.01e-164	0.854017	0.802	0.747	2.31e-160	myoCAF
DPT	1.68e-91	0.817094	0.669	0.584	3.85e-87	myoCAF
PTN	2.19e-84	0.815376	0.627	0.524	5.03e-80	myoCAF
PSMB4	5.5e-105	0.813844	0.653	0.57	1.26e-100	myoCAF
STMN1	1.63e-116	0.812682	0.821	0.801	3.74e-112	myoCAF
ID1	1.06e-52	0.797675	0.533	0.421	2.43e-48	myoCAF
SCNM1	3.94e-76	0.790966	0.492	0.309	9.03e-72	myoCAF
MRPL9	1.69e-72	0.78041	0.508	0.356	3.87e-68	myoCAF
ENSA	8.42e-88	0.76328	0.621	0.538	1.93e-83	myoCAF
ALPL	7.09e-60	0.761875	0.454	0.299	1.63e-55	myoCAF
ITM2C	4.09e-67	0.754956	0.454	0.281	9.38e-63	myoCAF
FLNA	4.81e-52	0.750695	0.597	0.513	1.1e-47	myoCAF
UQCRH	3.07e-261	0.746761	0.921	0.932	7.03e-257	myoCAF
PANX3	1.45e-68	0.741276	0.316	0.136	3.32e-64	myoCAF
RUNX2	7.15e-70	0.73227	0.458	0.274	1.64e-65	myoCAF
CCNB2	3.09e-24	0.727342	0.344	0.25	7.08e-20	myoCAF
BNIP3	1.22e-36	0.726386	0.439	0.332	2.8e-32	myoCAF
ZSWIM7	9.53e-61	0.723036	0.523	0.39	2.18e-56	myoCAF
TCEAL9	3.66e-104	0.71128	0.728	0.724	8.38e-100	myoCAF
BEX3	4.29e-129	0.694876	0.786	0.783	9.84e-125	myoCAF
TTC19	4.39e-54	0.692053	0.314	0.152	1.01e-49	myoCAF
QPCT	4.87e-49	0.688734	0.401	0.257	1.12e-44	myoCAF
SNRPD1	2.8e-86	0.685138	0.708	0.69	6.43e-82	myoCAF
DAPK2	3.05e-64	0.682875	0.263	0.097	6.98e-60	myoCAF
ID3	5.86e-95	0.68123	0.853	0.836	1.34e-90	myoCAF
TIMM8B	1.49e-108	0.675661	0.741	0.718	3.42e-104	myoCAF
PPIB	3.91e-226	0.674988	0.948	0.955	8.95e-222	myoCAF
TCEAL8	9.5e-57	0.660942	0.593	0.549	2.18e-52	myoCAF
IFITM5	2.36e-23	0.657212	0.34	0.255	5.41e-19	myoCAF
SOD1	3.86e-134	0.653728	0.805	0.815	8.85e-130	myoCAF
TCEAL4	7.81e-65	0.649646	0.65	0.644	1.79e-60	myoCAF
TNNT3	5.52e-22	0.646721	0.334	0.248	1.27e-17	myoCAF
RPL37A	0	0.646213	1	1	0	myoCAF
DDIT4	1.57e-19	0.637039	0.491	0.429	3.6e-15	myoCAF
MIR99AHG	5.91e-33	0.634762	0.313	0.192	1.36e-28	myoCAF
MDFI	8.82e-47	0.6338	0.42	0.277	2.02e-42	myoCAF
MT1X	5.94e-85	0.631611	0.733	0.681	1.36e-80	myoCAF
CENPF	6.77e-20	0.631236	0.201	0.122	1.55e-15	myoCAF
POGZ	2.09e-42	0.628588	0.246	0.114	4.78e-38	myoCAF
RPL10	0	0.628282	1	1	0	myoCAF
FKBP7	9.92e-45	0.623271	0.503	0.409	2.27e-40	myoCAF
PRDX4	1.51e-72	0.62313	0.699	0.693	3.46e-68	myoCAF
C9orf3	1.49e-43	0.619187	0.346	0.199	3.42e-39	myoCAF
ANXA2	1.51e-150	0.617421	0.933	0.959	3.47e-146	myoCAF
NRN1	1.38e-57	0.609519	0.337	0.164	3.17e-53	myoCAF
EMC10	1.36e-38	0.606621	0.488	0.381	3.11e-34	myoCAF
ATP5PF	8.11e-154	0.601801	0.856	0.894	1.86e-149	myoCAF
CKS1B	6.13e-26	0.597035	0.492	0.424	1.4e-21	myoCAF
P4HA2	1.11e-34	0.592732	0.389	0.27	2.55e-30	myoCAF
GADD45GIP1	1.64e-74	0.590708	0.689	0.689	3.75e-70	myoCAF
ILF2	8.12e-32	0.588295	0.506	0.437	1.86e-27	myoCAF
MNS1	2.2e-37	0.583301	0.33	0.196	5.03e-33	myoCAF
RPS25	0	0.581559	0.999	1	0	myoCAF
IL13RA2	3.01e-52	0.578327	0.307	0.149	6.89e-48	myoCAF
FGFBP2	1.3e-31	0.574199	0.223	0.117	2.97e-27	myoCAF
DLX5	1.65e-55	0.571392	0.298	0.133	3.79e-51	myoCAF
TRIR	4.36e-79	0.568823	0.708	0.731	9.98e-75	myoCAF
SNRPN	1.92e-35	0.567677	0.448	0.334	4.39e-31	myoCAF
RPL28	0	0.567553	1	1	0	myoCAF
SEC61G	2.45e-131	0.566895	0.881	0.926	5.62e-127	myoCAF
THEM4	1.93e-56	0.565717	0.299	0.132	4.43e-52	myoCAF
PTS	2.54e-36	0.565657	0.433	0.31	5.81e-32	myoCAF
CKS2	1.98e-30	0.564561	0.537	0.443	4.54e-26	myoCAF
TMEM14B	2.2e-35	0.559405	0.543	0.495	5.03e-31	myoCAF
SYT8	2.74e-35	0.558919	0.141	0.047	6.28e-31	myoCAF
ENO1	7.04e-75	0.554314	0.791	0.842	1.61e-70	myoCAF
EIF4EBP1	2.59e-35	0.553937	0.566	0.515	5.94e-31	myoCAF
SNORC	3.12e-22	0.553271	0.182	0.098	7.14e-18	myoCAF
GGH	5.26e-38	0.552504	0.378	0.246	1.21e-33	myoCAF
PAK1IP1	1.13e-49	0.552295	0.372	0.215	2.59e-45	myoCAF
PIGL	3.19e-56	0.551925	0.252	0.096	7.31e-52	myoCAF
MT1E	3.86e-34	0.551466	0.536	0.455	8.84e-30	myoCAF
LENG8	1.48e-19	0.550781	0.151	0.081	3.39e-15	myoCAF
TUBB	1.86e-59	0.549669	0.735	0.758	4.25e-55	myoCAF
PLXNA3	2.61e-29	0.548374	0.151	0.063	5.97e-25	myoCAF
RPS5	2.08e-248	0.546871	0.986	0.992	4.76e-244	myoCAF
YBX1	3.49e-143	0.546815	0.921	0.965	8e-139	myoCAF
TTC3	5.05e-27	0.539466	0.421	0.322	1.16e-22	myoCAF
LAGE3	7.06e-30	0.53913	0.499	0.412	1.62e-25	myoCAF
LSM7	2.53e-61	0.53882	0.701	0.722	5.79e-57	myoCAF
PSMG1	7.1e-38	0.538068	0.377	0.24	1.63e-33	myoCAF
GPC1	5.99e-36	0.537928	0.329	0.195	1.37e-31	myoCAF
CPE	3.48e-28	0.537242	0.488	0.414	7.98e-24	myoCAF
FKBP10	4.74e-23	0.533903	0.408	0.312	1.09e-18	myoCAF
COPS9	3.54e-80	0.531472	0.767	0.804	8.12e-76	myoCAF
PEMT	8e-43	0.529145	0.36	0.212	1.83e-38	myoCAF
TNC	4.39e-33	0.528047	0.324	0.198	1.01e-28	myoCAF
HSPB11	1.91e-24	0.526681	0.474	0.399	4.37e-20	myoCAF
ISOC2	3.39e-27	0.525293	0.508	0.445	7.77e-23	myoCAF
RRBP1	2.62e-20	0.525131	0.497	0.462	6.01e-16	myoCAF
A1BG	4.56e-36	0.523042	0.422	0.287	1.05e-31	myoCAF
SON	2.05e-23	0.521438	0.658	0.657	4.7e-19	myoCAF
C1orf56	8.33e-25	0.520758	0.22	0.123	1.91e-20	myoCAF
GPX7	4.82e-34	0.519518	0.356	0.229	1.1e-29	myoCAF
DUSP2	0.00157783	0.518476	0.159	0.141	1	myoCAF
MAP4K4	6.78e-27	0.5173	0.326	0.215	1.55e-22	myoCAF
PDLIM4	5.97e-29	0.511111	0.412	0.301	1.37e-24	myoCAF
CRYAB	4.03e-05	0.507682	0.427	0.423	0.924014	myoCAF
SRM	1.04e-21	0.507007	0.49	0.439	2.38e-17	myoCAF
NDUFB3	1.12e-36	0.505924	0.602	0.596	2.57e-32	myoCAF
DCUN1D5	2.34e-29	0.505744	0.376	0.262	5.37e-25	myoCAF
PPP1CB	1.07e-15	0.504878	0.424	0.354	2.44e-11	myoCAF
TEX29	5.1e-39	0.503596	0.243	0.116	1.17e-34	myoCAF
P3H1	4.12e-32	0.502598	0.311	0.187	9.45e-28	myoCAF
HMGN1	1.82e-39	0.500571	0.656	0.685	4.17e-35	myoCAF
UBB	9.3e-180	0.500118	0.982	0.991	2.13e-175	myoCAF
MLLT11	6.45e-42	0.49992	0.277	0.14	1.48e-37	myoCAF
NPM1	1.08e-88	0.498967	0.788	0.84	2.48e-84	myoCAF
ASH1L	9.81e-25	0.496831	0.228	0.131	2.25e-20	myoCAF
TIMM13	3.1e-31	0.496493	0.613	0.617	7.1e-27	myoCAF
ZNF593	1.42e-24	0.496397	0.471	0.39	3.25e-20	myoCAF
MSTO1	5.34e-47	0.495698	0.193	0.067	1.22e-42	myoCAF
EEF1E1	3.26e-25	0.493666	0.412	0.31	7.48e-21	myoCAF
LMO4	2.45e-22	0.49302	0.417	0.333	5.61e-18	myoCAF
RPL11	0	0.492302	1	1	0	myoCAF
VPS72	1.04e-36	0.489808	0.352	0.217	2.38e-32	myoCAF
CLMP	5.77e-51	0.487107	0.251	0.103	1.32e-46	myoCAF
RORA	3.71e-41	0.487045	0.155	0.049	8.5e-37	myoCAF
FDX1	1.03e-24	0.486358	0.402	0.3	2.36e-20	myoCAF
EMD	6.71e-33	0.485711	0.379	0.25	1.54e-28	myoCAF
SRSF11	4.58e-16	0.485538	0.504	0.457	1.05e-11	myoCAF
DTYMK	1.78e-26	0.485285	0.347	0.235	4.07e-22	myoCAF
HIST1H2BJ	2.14e-25	0.484227	0.201	0.107	4.9e-21	myoCAF
GOLGA8A	3.06e-22	0.484029	0.12	0.052	7.01e-18	myoCAF
ST3GAL4	1.48e-33	0.482909	0.329	0.202	3.38e-29	myoCAF
UBE2S	1.87e-13	0.48043	0.33	0.261	4.28e-09	myoCAF
CD24	8.5e-47	0.480356	0.27	0.123	1.95e-42	myoCAF
TUBA1A	4.92e-23	0.480309	0.625	0.619	1.13e-18	myoCAF
CD320	8.68e-28	0.479615	0.43	0.323	1.99e-23	myoCAF
HAUS7	2.36e-35	0.4794	0.274	0.147	5.42e-31	myoCAF
ATG4B	2.65e-29	0.477763	0.249	0.138	6.07e-25	myoCAF
DRG2	3.83e-37	0.477661	0.284	0.151	8.78e-33	myoCAF
ATP5MG	2.17e-145	0.477119	0.936	0.961	4.98e-141	myoCAF
TSC22D3	6.48e-05	0.476373	0.433	0.412	1	myoCAF
TPM2	1.98e-82	0.476192	0.74	0.693	4.53e-78	myoCAF
RGS3	4.64e-27	0.475802	0.311	0.2	1.06e-22	myoCAF
TECR	6.7e-21	0.475785	0.493	0.435	1.54e-16	myoCAF
CCDC167	1.71e-22	0.474408	0.41	0.312	3.91e-18	myoCAF
CDC42SE1	2.61e-20	0.474254	0.263	0.17	5.99e-16	myoCAF
UBE2C	8.5e-14	0.467841	0.225	0.159	1.95e-09	myoCAF
VBP1	4.58e-26	0.467432	0.36	0.253	1.05e-21	myoCAF
ATP5IF1	7.22e-52	0.467077	0.738	0.76	1.66e-47	myoCAF
NDUFS5	3.06e-99	0.466639	0.86	0.911	7.02e-95	myoCAF
CRYBA2	3.35e-18	0.46637	0.208	0.129	7.68e-14	myoCAF
PDCD5	1.44e-25	0.462919	0.576	0.559	3.29e-21	myoCAF
DNAJB2	1.25e-38	0.4623	0.271	0.137	2.86e-34	myoCAF
PPIH	8.58e-26	0.461828	0.34	0.226	1.97e-21	myoCAF
S100A13	3.07e-38	0.461658	0.694	0.676	7.04e-34	myoCAF
DAP	1.71e-31	0.460017	0.32	0.196	3.92e-27	myoCAF
HINT1	2.67e-74	0.458965	0.808	0.854	6.11e-70	myoCAF
MINOS1	8.9e-62	0.457518	0.762	0.814	2.04e-57	myoCAF
SRRM1	8.07e-17	0.455294	0.566	0.562	1.85e-12	myoCAF
RGCC	5.78e-32	0.45524	0.49	0.366	1.32e-27	myoCAF
HSPE1	1.01e-84	0.455078	0.84	0.851	2.31e-80	myoCAF
HNRNPA3	2.77e-17	0.455022	0.536	0.511	6.34e-13	myoCAF
NDUFV3	7.65e-22	0.454792	0.401	0.307	1.75e-17	myoCAF
COL5A2	7.84e-27	0.453629	0.585	0.553	1.8e-22	myoCAF
LY6K	3.35e-47	0.453413	0.258	0.112	7.67e-43	myoCAF
MZT2A	1.02e-21	0.452559	0.577	0.56	2.35e-17	myoCAF
PRAC1	5.92e-43	0.452452	0.233	0.1	1.36e-38	myoCAF
LDHA	4.44e-45	0.449043	0.75	0.798	1.02e-40	myoCAF
SNHG25	2.04e-13	0.446961	0.416	0.348	4.68e-09	myoCAF
NDUFB11	1.44e-49	0.444284	0.728	0.787	3.31e-45	myoCAF
COL16A1	6.87e-14	0.442847	0.267	0.193	1.57e-09	myoCAF
COX5B	3.2e-100	0.441491	0.885	0.936	7.34e-96	myoCAF
PIN4	8.4e-16	0.43926	0.503	0.46	1.92e-11	myoCAF
ADAMTS18	6.44e-30	0.438396	0.129	0.045	1.48e-25	myoCAF
GSTM3	4.95e-21	0.437816	0.406	0.313	1.13e-16	myoCAF
CYCS	7.24e-24	0.436908	0.63	0.628	1.66e-19	myoCAF
BCAP31	4.11e-19	0.436859	0.541	0.559	9.42e-15	myoCAF
SNRPD2	7.51e-63	0.435933	0.819	0.871	1.72e-58	myoCAF
PTTG1	2.77e-12	0.434887	0.364	0.3	6.34e-08	myoCAF
SERPINH1	1.54e-45	0.4347	0.713	0.715	3.52e-41	myoCAF
FAM3A	2.12e-31	0.433677	0.255	0.137	4.87e-27	myoCAF
H2AFZ	4.7e-32	0.433016	0.751	0.782	1.08e-27	myoCAF
EIF3I	4.35e-16	0.432824	0.514	0.5	9.97e-12	myoCAF
RPL13	0	0.432099	1	1	0	myoCAF
NOP58	1.95e-24	0.429221	0.324	0.217	4.47e-20	myoCAF
NCL	1.29e-15	0.4286	0.564	0.579	2.97e-11	myoCAF
NHP2	2.22e-16	0.427417	0.529	0.517	5.1e-12	myoCAF
TLE4	1.22e-17	0.426955	0.218	0.138	2.8e-13	myoCAF
NUDT1	1.79e-15	0.426036	0.387	0.309	4.1e-11	myoCAF
ZNF667-AS1	3.07e-44	0.424965	0.261	0.12	7.03e-40	myoCAF
EI24	2.55e-15	0.42426	0.404	0.339	5.85e-11	myoCAF
BEX4	5.26e-23	0.423683	0.357	0.251	1.21e-18	myoCAF
DCPS	8.42e-34	0.423665	0.288	0.16	1.93e-29	myoCAF
HIST1H2BG	1.57e-26	0.423412	0.223	0.121	3.6e-22	myoCAF
PNKD	6.36e-19	0.422742	0.475	0.408	1.46e-14	myoCAF
LSM5	4.44e-13	0.422652	0.532	0.522	1.02e-08	myoCAF
PFDN2	3.64e-23	0.422348	0.625	0.664	8.34e-19	myoCAF
HSPA5	4.71e-13	0.420888	0.589	0.604	1.08e-08	myoCAF
SYCE1L	1.73e-32	0.420382	0.287	0.162	3.96e-28	myoCAF
TCEAL3	5.58e-20	0.420141	0.358	0.262	1.28e-15	myoCAF
PSMD8	2.43e-19	0.419929	0.576	0.596	5.56e-15	myoCAF
UQCRQ	6.89e-60	0.419524	0.796	0.855	1.58e-55	myoCAF
S100A4	9.23e-128	0.419462	0.988	0.991	2.11e-123	myoCAF
MT1G	1.59e-28	0.419024	0.327	0.211	3.64e-24	myoCAF
NDUFS4	5.63e-17	0.41871	0.53	0.517	1.29e-12	myoCAF
COPS8	6.42e-18	0.418182	0.406	0.326	1.47e-13	myoCAF
TAF1D	1.35e-08	0.418175	0.341	0.286	0.000309069	myoCAF
ATP5F1A	2.99e-18	0.417683	0.568	0.582	6.85e-14	myoCAF
MRPS15	2.42e-17	0.416557	0.452	0.386	5.55e-13	myoCAF
PHGDH	2.25e-31	0.416178	0.242	0.127	5.16e-27	myoCAF
OLA1	3.16e-26	0.416131	0.324	0.211	7.23e-22	myoCAF
CDC20	1.05e-12	0.415168	0.167	0.11	2.4e-08	myoCAF
BSG	8.83e-30	0.413951	0.638	0.688	2.02e-25	myoCAF
REXO2	1.64e-17	0.41337	0.526	0.496	3.76e-13	myoCAF
IRAK1	8.17e-21	0.412332	0.225	0.135	1.87e-16	myoCAF
SERBP1	1.6e-16	0.411625	0.542	0.537	3.66e-12	myoCAF
ZSCAN16-AS1	1.05e-18	0.411562	0.323	0.228	2.41e-14	myoCAF
PTH1R	7.81e-30	0.410941	0.143	0.055	1.79e-25	myoCAF
RPL13A	5.97e-285	0.409611	1	1	1.37e-280	myoCAF
LMAN1	8.87e-14	0.409121	0.409	0.353	2.03e-09	myoCAF
CSRP2	3.22e-29	0.408815	0.341	0.218	7.37e-25	myoCAF
POLR2I	6.45e-16	0.40878	0.516	0.483	1.48e-11	myoCAF
RPS27	8.56e-200	0.408157	1	1	1.96e-195	myoCAF
ATP5PO	7.27e-42	0.407789	0.72	0.776	1.67e-37	myoCAF
GLRA3	5.7e-39	0.407749	0.166	0.057	1.31e-34	myoCAF
HNRNPH1	5.07e-06	0.407253	0.328	0.285	0.116283	myoCAF
HOXD11	5.67e-41	0.406588	0.15	0.045	1.3e-36	myoCAF
ETFB	9.74e-16	0.406533	0.531	0.513	2.23e-11	myoCAF
SSB	1.47e-14	0.405251	0.536	0.533	3.37e-10	myoCAF
PPP1R7	1.38e-17	0.405067	0.4	0.319	3.16e-13	myoCAF
TXN	5.34e-67	0.402968	0.824	0.885	1.22e-62	myoCAF
PRPF31	2.94e-17	0.402917	0.325	0.236	6.74e-13	myoCAF
RPL17	1.25e-36	0.402766	0.716	0.758	2.86e-32	myoCAF
TUBA1B	5.12e-37	0.401848	0.873	0.918	1.17e-32	myoCAF
TBRG1	5.84e-17	0.401424	0.266	0.18	1.34e-12	myoCAF
COA5	8.5e-22	0.400923	0.333	0.227	1.95e-17	myoCAF
RPL35A	4.97e-192	0.400781	0.996	0.999	1.14e-187	myoCAF
SRSF10	1.13e-11	0.400758	0.308	0.238	2.59e-07	myoCAF
OST4	4.47e-86	0.396804	0.894	0.939	1.02e-81	myoCAF
NDUFB4	2.02e-43	0.396694	0.71	0.751	4.63e-39	myoCAF
RAN	1.18e-32	0.396344	0.692	0.738	2.7e-28	myoCAF
CYHR1	3.82e-22	0.39589	0.212	0.12	8.75e-18	myoCAF
SUMO1	9.02e-20	0.395807	0.591	0.618	2.07e-15	myoCAF
HIST1H2BC	5.54e-24	0.395108	0.138	0.061	1.27e-19	myoCAF
COX20	1.08e-14	0.394801	0.406	0.333	2.47e-10	myoCAF
TUBA4A	3.91e-13	0.394497	0.109	0.06	8.95e-09	myoCAF
CAMTA1	9.05e-13	0.393806	0.505	0.486	2.07e-08	myoCAF
PARD6G-AS1	1.71e-22	0.393574	0.128	0.056	3.91e-18	myoCAF
EML4	3.88e-17	0.393121	0.194	0.119	8.9e-13	myoCAF
MAGED1	2.11e-19	0.39309	0.326	0.233	4.83e-15	myoCAF
PTMA	5.49e-168	0.392405	0.999	1	1.26e-163	myoCAF
MIR4458HG	7.61e-20	0.392101	0.313	0.213	1.74e-15	myoCAF
SAE1	5.43e-25	0.391188	0.241	0.139	1.24e-20	myoCAF
CWF19L2	1.29e-15	0.39081	0.225	0.149	2.96e-11	myoCAF
SNRNP200	1.26e-21	0.389729	0.211	0.122	2.89e-17	myoCAF
EBNA1BP2	1.24e-21	0.389411	0.327	0.223	2.84e-17	myoCAF
SKP1	3.83e-48	0.389157	0.764	0.831	8.77e-44	myoCAF
CENPW	7.67e-18	0.388137	0.277	0.19	1.76e-13	myoCAF
HIST1H2AE	7.66e-30	0.387806	0.185	0.085	1.75e-25	myoCAF
DDX18	2.11e-07	0.387619	0.414	0.371	0.00483943	myoCAF
DCAF13	1.29e-23	0.385966	0.25	0.15	2.95e-19	myoCAF
PYCR1	1.31e-21	0.385574	0.27	0.172	3.01e-17	myoCAF
JOSD2	6.98e-12	0.385128	0.399	0.339	1.6e-07	myoCAF
RPS10	4.87e-97	0.384603	0.935	0.967	1.12e-92	myoCAF
TFPT	1.9e-15	0.384512	0.361	0.277	4.35e-11	myoCAF
ATP5MC3	3.74e-43	0.384005	0.731	0.78	8.57e-39	myoCAF
SNHG18	1.49e-22	0.383767	0.276	0.175	3.42e-18	myoCAF
CCDC68	1.09e-49	0.383746	0.184	0.055	2.49e-45	myoCAF
RPS19	3.63e-250	0.38266	1	1	8.33e-246	myoCAF
PMAIP1	1.62e-13	0.382044	0.188	0.124	3.7e-09	myoCAF
KRT10	9.9e-15	0.381413	0.593	0.612	2.27e-10	myoCAF
PQBP1	2.11e-14	0.380868	0.351	0.271	4.84e-10	myoCAF
GLO1	8.98e-20	0.380649	0.324	0.227	2.06e-15	myoCAF
HAX1	6.38e-13	0.378585	0.367	0.298	1.46e-08	myoCAF
MPRIP	6.51e-19	0.378464	0.22	0.135	1.49e-14	myoCAF
ANXA2R	1.92e-25	0.378244	0.189	0.096	4.4e-21	myoCAF
MINDY2	4.48e-32	0.378051	0.21	0.1	1.03e-27	myoCAF
SLTM	1.58e-13	0.37714	0.308	0.229	3.63e-09	myoCAF
MTX2	5.71e-23	0.376779	0.308	0.202	1.31e-18	myoCAF
MIF	5.82e-17	0.37652	0.619	0.662	1.33e-12	myoCAF
UBE2D2	2.4e-11	0.37543	0.455	0.408	5.5e-07	myoCAF
TCEA3	4.71e-27	0.374335	0.233	0.128	1.08e-22	myoCAF
APRT	2.3e-15	0.374145	0.609	0.637	5.27e-11	myoCAF
ZRANB2	9.4e-12	0.374009	0.298	0.227	2.15e-07	myoCAF
HIKESHI	1.11e-09	0.37319	0.406	0.359	2.55e-05	myoCAF
NUDC	2.09e-14	0.372216	0.51	0.482	4.79e-10	myoCAF
ERI3	5.17e-19	0.371983	0.327	0.232	1.18e-14	myoCAF
B9D1	4.15e-34	0.371701	0.246	0.123	9.51e-30	myoCAF
DGUOK	1.87e-10	0.371497	0.467	0.431	4.29e-06	myoCAF
PDZD11	1.76e-14	0.369873	0.35	0.272	4.03e-10	myoCAF
CMSS1	3.04e-17	0.368968	0.312	0.223	6.98e-13	myoCAF
MOB4	8.03e-17	0.368475	0.334	0.244	1.84e-12	myoCAF
RPL37	4.21e-130	0.368453	0.991	0.995	9.65e-126	myoCAF
MFF	1.43e-20	0.367596	0.333	0.234	3.28e-16	myoCAF
SNRPB2	2.61e-13	0.367369	0.583	0.616	5.98e-09	myoCAF
PRKRA	2.2e-21	0.366789	0.291	0.191	5.05e-17	myoCAF
AK2	5.81e-12	0.366775	0.357	0.288	1.33e-07	myoCAF
PSMD7	6.01e-07	0.36669	0.437	0.417	0.0137734	myoCAF
RDX	1.35e-11	0.365782	0.416	0.364	3.1e-07	myoCAF
FAT3	1.08e-28	0.365348	0.116	0.038	2.48e-24	myoCAF
SRP19	1.57e-10	0.364857	0.387	0.324	3.6e-06	myoCAF
RAD23A	3.14e-09	0.364662	0.394	0.339	7.2e-05	myoCAF
SLC35B3	9.18e-23	0.364509	0.241	0.143	2.1e-18	myoCAF
NDUFA3	4.12e-17	0.363694	0.63	0.664	9.45e-13	myoCAF
RPS27A	1.78e-169	0.363673	0.998	1	4.08e-165	myoCAF
BIRC5	1.61e-16	0.363659	0.216	0.14	3.69e-12	myoCAF
HSD17B10	8.52e-11	0.363142	0.45	0.413	1.95e-06	myoCAF
SNRNP40	2.04e-18	0.363027	0.294	0.201	4.67e-14	myoCAF
CDKN2A	3.41e-38	0.361795	0.199	0.081	7.82e-34	myoCAF
FAM207A	6.18e-19	0.361353	0.33	0.234	1.42e-14	myoCAF
PRPSAP2	5.61e-27	0.358847	0.216	0.113	1.29e-22	myoCAF
PTGES	9.81e-39	0.358656	0.208	0.087	2.25e-34	myoCAF
TOMM20	1.05e-09	0.358142	0.426	0.387	2.41e-05	myoCAF
MED10	3.61e-13	0.357913	0.366	0.291	8.27e-09	myoCAF
ENAH	7.78e-18	0.357122	0.232	0.147	1.78e-13	myoCAF
TOMM5	3.93e-11	0.356727	0.342	0.273	9.01e-07	myoCAF
HDLBP	4.68e-09	0.356718	0.384	0.329	0.000107321	myoCAF
TXNL4A	3.13e-10	0.356492	0.485	0.458	7.17e-06	myoCAF
JTB	4.23e-10	0.35616	0.561	0.575	9.69e-06	myoCAF
NDN	9.27e-16	0.356138	0.346	0.259	2.12e-11	myoCAF
CBWD1	9.49e-23	0.35569	0.275	0.173	2.18e-18	myoCAF
EIF1AX	2.85e-09	0.355525	0.473	0.456	6.53e-05	myoCAF
SSR1	5.34e-10	0.354999	0.411	0.362	1.22e-05	myoCAF
SLIRP	1.65e-14	0.354927	0.625	0.657	3.79e-10	myoCAF
FAM50A	3.67e-07	0.354662	0.361	0.319	0.00839861	myoCAF
NDUFA10	7.19e-12	0.353782	0.417	0.354	1.65e-07	myoCAF
NASP	3.8e-09	0.353321	0.319	0.258	8.72e-05	myoCAF
MAGED2	1.58e-10	0.352728	0.415	0.364	3.62e-06	myoCAF
SRP9	3.77e-10	0.352398	0.487	0.481	8.63e-06	myoCAF
DDOST	2e-09	0.350339	0.421	0.378	4.58e-05	myoCAF
SATB2	9.82e-26	0.350239	0.113	0.04	2.25e-21	myoCAF
HP1BP3	3.87e-11	0.349663	0.281	0.211	8.88e-07	myoCAF
SNAI2	5.5e-22	0.349509	0.25	0.152	1.26e-17	myoCAF
TOMM40	4.24e-16	0.349302	0.281	0.197	9.72e-12	myoCAF
DLX4	9.62e-46	0.347914	0.137	0.031	2.2e-41	myoCAF
GRHPR	3.32e-08	0.347814	0.358	0.306	0.000760602	myoCAF
GDI1	1.9e-20	0.347316	0.258	0.161	4.35e-16	myoCAF
CALR	7.35e-20	0.347228	0.664	0.712	1.68e-15	myoCAF
TXNL1	1.98e-09	0.346378	0.432	0.394	4.53e-05	myoCAF
OGT	4.46e-13	0.346192	0.106	0.057	1.02e-08	myoCAF
CWC15	1.08e-08	0.345796	0.454	0.416	0.000247684	myoCAF
CCT8	6.14e-09	0.34544	0.446	0.414	0.000140668	myoCAF
RPS8	3.04e-120	0.345195	0.997	0.998	6.96e-116	myoCAF
ZPR1	4.36e-23	0.344404	0.25	0.15	9.99e-19	myoCAF
MZT2B	5.86e-34	0.344188	0.739	0.8	1.34e-29	myoCAF
PI4KB	3.75e-21	0.343977	0.166	0.086	8.59e-17	myoCAF
RPL5	6.99e-78	0.343634	0.94	0.966	1.6e-73	myoCAF
CERS2	2.34e-19	0.343413	0.247	0.155	5.36e-15	myoCAF
CREB3L1	4.36e-17	0.343092	0.248	0.165	9.99e-13	myoCAF
DDX39A	2.32e-10	0.342936	0.276	0.211	5.31e-06	myoCAF
HIST1H2AC	9.18e-20	0.342586	0.238	0.149	2.1e-15	myoCAF
RPL36	3.1e-143	0.342158	0.997	1	7.1e-139	myoCAF
CHPF	1.51e-13	0.341843	0.286	0.21	3.47e-09	myoCAF
DCTN3	4.36e-06	0.341455	0.466	0.455	0.0999253	myoCAF
ENY2	5.95e-14	0.340192	0.608	0.651	1.36e-09	myoCAF
CCT7	5.78e-10	0.339872	0.394	0.338	1.32e-05	myoCAF
HMGN2	8.24e-09	0.339429	0.685	0.728	0.000188885	myoCAF
DNPEP	2.27e-17	0.339338	0.245	0.161	5.21e-13	myoCAF
XRCC5	4.31e-10	0.339118	0.364	0.302	9.87e-06	myoCAF
2024-09-02	1.62e-09	0.338916	0.352	0.291	3.7e-05	myoCAF
HSPA8	3.96e-08	0.338012	0.599	0.601	0.000906493	myoCAF
HOOK2	2.88e-19	0.337724	0.127	0.06	6.61e-15	myoCAF
RPS4X	7.89e-165	0.337717	0.998	1	1.81e-160	myoCAF
BIRC2	8.1e-13	0.336973	0.283	0.208	1.86e-08	myoCAF
NAA10	1.88e-07	0.336887	0.45	0.416	0.00430557	myoCAF
CCT4	1.55e-09	0.336759	0.384	0.325	3.54e-05	myoCAF
ECM1	0.000853072	0.33645	0.241	0.287	1	myoCAF
FAT1	2.92e-21	0.336054	0.201	0.113	6.7e-17	myoCAF
ATG12	8.01e-16	0.335558	0.291	0.206	1.84e-11	myoCAF
BOD1	8.91e-19	0.335267	0.252	0.161	2.04e-14	myoCAF
SSR4	1.93e-39	0.335252	0.795	0.867	4.43e-35	myoCAF
MRPL22	1.4e-08	0.334032	0.42	0.378	0.000320664	myoCAF
UBE2V2	4.84e-11	0.333817	0.366	0.301	1.11e-06	myoCAF
NOP56	1.31e-08	0.332684	0.335	0.278	0.000299747	myoCAF
BCL2L12	8.12e-21	0.332517	0.221	0.13	1.86e-16	myoCAF
ZFAND2B	3.31e-18	0.332479	0.189	0.111	7.6e-14	myoCAF
MED8	1.99e-14	0.331738	0.284	0.202	4.56e-10	myoCAF
TMEM14C	2.06e-09	0.331726	0.543	0.58	4.72e-05	myoCAF
ATM	2.07e-13	0.331343	0.147	0.088	4.75e-09	myoCAF
POFUT2	7.1e-24	0.330902	0.144	0.064	1.63e-19	myoCAF
ALKBH5	2.49e-22	0.330859	0.216	0.121	5.71e-18	myoCAF
TPRKB	1.2e-08	0.330838	0.425	0.378	0.000274507	myoCAF
TVP23B	5.6e-35	0.330677	0.208	0.092	1.28e-30	myoCAF
FAM162A	0.000633013	0.330281	0.408	0.405	1	myoCAF
FARSA	1.6e-20	0.329435	0.246	0.152	3.67e-16	myoCAF
HSPA2	1.65e-22	0.329148	0.189	0.101	3.77e-18	myoCAF
EIF5A	7.01e-07	0.329106	0.429	0.396	0.0160576	myoCAF
RBP4	1.83e-23	0.328993	0.409	0.304	4.18e-19	myoCAF
RNF126	4.38e-18	0.328726	0.216	0.133	1e-13	myoCAF
HIST1H4H	4.28e-26	0.328702	0.147	0.063	9.81e-22	myoCAF
KAZALD1	2.01e-21	0.328551	0.168	0.087	4.6e-17	myoCAF
PCSK7	8.63e-09	0.328075	0.141	0.096	0.000197714	myoCAF
ORMDL1	1.45e-11	0.326447	0.299	0.226	3.32e-07	myoCAF
EPN2	9.27e-19	0.326305	0.122	0.057	2.12e-14	myoCAF
HAT1	1.33e-13	0.325537	0.287	0.207	3.05e-09	myoCAF
AAMP	5.91e-13	0.32546	0.302	0.224	1.35e-08	myoCAF
MT2A	5.28e-64	0.324804	0.902	0.902	1.21e-59	myoCAF
ATPAF2	9e-22	0.324745	0.236	0.139	2.06e-17	myoCAF
MAD2L1	9.2e-17	0.324236	0.192	0.117	2.11e-12	myoCAF
VDAC1	2.61e-09	0.32394	0.474	0.449	5.97e-05	myoCAF
SNRPG	3.79e-21	0.323171	0.688	0.743	8.68e-17	myoCAF
PCDH9	1.08e-27	0.323008	0.108	0.034	2.47e-23	myoCAF
PSMD14	4.96e-11	0.322726	0.306	0.236	1.14e-06	myoCAF
PGK1	4.04e-06	0.322531	0.492	0.5	0.0926474	myoCAF
ILKAP	1.02e-20	0.322285	0.201	0.113	2.33e-16	myoCAF
CDC42	6.38e-06	0.321535	0.529	0.556	0.146269	myoCAF
LINC01139	4.35e-37	0.320619	0.124	0.032	9.97e-33	myoCAF
AC020915.3	1.43e-26	0.320602	0.196	0.098	3.27e-22	myoCAF
RPS15	1.23e-171	0.32023	0.999	1	2.83e-167	myoCAF
NREP	2.61e-18	0.31979	0.273	0.179	5.98e-14	myoCAF
UQCRFS1	4.22e-06	0.319756	0.454	0.44	0.0967763	myoCAF
LINC00632	2.42e-28	0.319456	0.161	0.069	5.54e-24	myoCAF
TPGS2	1.29e-13	0.319108	0.307	0.229	2.95e-09	myoCAF
TRABD	7.24e-09	0.318664	0.196	0.143	0.000165933	myoCAF
INSC	8.08e-30	0.318428	0.14	0.052	1.85e-25	myoCAF
RBM8A	2.73e-05	0.318004	0.537	0.548	0.6253	myoCAF
PRPS1	5.04e-24	0.316606	0.237	0.136	1.16e-19	myoCAF
SNX7	4.19e-21	0.315287	0.223	0.132	9.6e-17	myoCAF
TCF25	0.00695185	0.31528	0.393	0.376	1	myoCAF
UFC1	2.38e-07	0.31484	0.517	0.516	0.0054622	myoCAF
ING5	7.81e-21	0.314704	0.122	0.054	1.79e-16	myoCAF
NDUFA11	1.71e-17	0.314164	0.675	0.746	3.93e-13	myoCAF
PSMB2	4.9e-06	0.314151	0.505	0.508	0.112197	myoCAF
MRPS26	5.25e-10	0.313732	0.315	0.25	1.2e-05	myoCAF
PUS7L	5.23e-18	0.313613	0.191	0.112	1.2e-13	myoCAF
C5orf38	7.56e-34	0.313154	0.164	0.063	1.73e-29	myoCAF
CKAP4	2.56e-11	0.31285	0.297	0.226	5.86e-07	myoCAF
CCT5	8.79e-09	0.310472	0.372	0.315	0.000201387	myoCAF
FDPS	1.96e-05	0.31015	0.363	0.324	0.450266	myoCAF
CEBPZ	4e-15	0.309584	0.228	0.151	9.16e-11	myoCAF
STX10	1e-09	0.309478	0.314	0.247	2.29e-05	myoCAF
SGO2	1.36e-14	0.308224	0.124	0.067	3.11e-10	myoCAF
BCAS2	6.54e-09	0.308187	0.302	0.241	0.000149863	myoCAF
FGFR1	4.05e-14	0.308016	0.202	0.131	9.28e-10	myoCAF
PPIE	1.35e-13	0.307841	0.283	0.204	3.1e-09	myoCAF
NDUFB7	9.79e-10	0.307807	0.621	0.682	2.24e-05	myoCAF
CDK10	1.08e-09	0.307623	0.124	0.078	2.48e-05	myoCAF
PAICS	1.9e-19	0.307429	0.206	0.121	4.37e-15	myoCAF
RPL18	3.99e-93	0.30715	0.978	0.993	9.14e-89	myoCAF
COL9A2	6.09e-25	0.306905	0.114	0.042	1.4e-20	myoCAF
TCEAL7	1.43e-16	0.30664	0.178	0.106	3.28e-12	myoCAF
FARSB	2.05e-26	0.304845	0.22	0.116	4.71e-22	myoCAF
PDHA1	2.53e-12	0.303936	0.286	0.211	5.8e-08	myoCAF
AASDHPPT	7.37e-25	0.303421	0.229	0.128	1.69e-20	myoCAF
TMSB15A	2.66e-25	0.302702	0.155	0.07	6.09e-21	myoCAF
PRDX1	1.42e-31	0.302572	0.771	0.861	3.25e-27	myoCAF
COL5A1	1.56e-09	0.302566	0.425	0.357	3.57e-05	myoCAF
AC245595.1	1.85e-10	0.302422	0.284	0.215	4.23e-06	myoCAF
ATIC	2.21e-24	0.301956	0.221	0.122	5.07e-20	myoCAF
CDC42EP3	2.81e-22	0.30127	0.197	0.107	6.45e-18	myoCAF
SLC25A53	1.12e-20	0.301172	0.174	0.093	2.56e-16	myoCAF
STK25	3.09e-17	0.300771	0.241	0.155	7.08e-13	myoCAF
HSPD1	2.43e-10	0.300609	0.521	0.499	5.58e-06	myoCAF
LRPAP1	0.00045789	0.300174	0.463	0.476	1	myoCAF
TMEM126A	3.94e-09	0.300106	0.341	0.277	9.03e-05	myoCAF
SEM1	2.66e-20	0.29974	0.733	0.825	6.1e-16	myoCAF
NDUFS6	5.69e-09	0.299369	0.595	0.63	0.000130295	myoCAF
CKB	1.45e-30	0.299257	0.401	0.283	3.33e-26	myoCAF
SF3A3	3.22e-12	0.299254	0.206	0.139	7.38e-08	myoCAF
SPG7	5.9e-11	0.299059	0.123	0.074	1.35e-06	myoCAF
AHI1	4.22e-05	0.298574	0.167	0.132	0.96645	myoCAF
HAS2	3.57e-20	0.298448	0.15	0.075	8.18e-16	myoCAF
CXCR4	4.3e-08	0.298186	0.231	0.312	0.000985432	myoCAF
QTRT1	2.16e-07	0.297561	0.189	0.142	0.00494468	myoCAF
BUB3	6.16e-10	0.297353	0.248	0.185	1.41e-05	myoCAF
MECP2	7.3e-16	0.297315	0.205	0.129	1.67e-11	myoCAF
FAM104B	3.21e-16	0.297215	0.248	0.163	7.36e-12	myoCAF
EIF3E	1.75e-19	0.297111	0.679	0.761	4.02e-15	myoCAF
SSR2	1.27e-15	0.296668	0.656	0.696	2.92e-11	myoCAF
EXOSC4	2.01e-13	0.296361	0.241	0.167	4.62e-09	myoCAF
POLD2	2.26e-13	0.296165	0.247	0.172	5.17e-09	myoCAF
MT1M	7.88e-15	0.295621	0.228	0.15	1.8e-10	myoCAF
UBE2E3	2.89e-10	0.295179	0.317	0.249	6.61e-06	myoCAF
PEF1	1.76e-12	0.295001	0.28	0.204	4.02e-08	myoCAF
UBE2G2	2.7e-16	0.294634	0.209	0.13	6.18e-12	myoCAF
ZWINT	7.12e-15	0.294268	0.149	0.086	1.63e-10	myoCAF
RPS16	3.59e-103	0.293596	0.989	0.997	8.24e-99	myoCAF
ACAN	6.51e-23	0.293579	0.16	0.077	1.49e-18	myoCAF
MKNK1	6.77e-19	0.2931	0.211	0.125	1.55e-14	myoCAF
PPP2R1A	8.07e-09	0.29305	0.346	0.287	0.00018494	myoCAF
KXD1	7.45e-10	0.292668	0.311	0.244	1.71e-05	myoCAF
2024-09-01	3.39e-12	0.292516	0.11	0.062	7.76e-08	myoCAF
ATP5MPL	1.44e-28	0.292064	0.771	0.854	3.31e-24	myoCAF
PIP5K1A	1.34e-15	0.291949	0.107	0.052	3.07e-11	myoCAF
SRSF3	1.05e-07	0.291851	0.568	0.592	0.0023992	myoCAF
SUPT3H	1.53e-29	0.291585	0.155	0.062	3.51e-25	myoCAF
WDR83OS	4.72e-09	0.291469	0.634	0.705	0.00010816	myoCAF
TIMM44	1.71e-12	0.291349	0.222	0.152	3.92e-08	myoCAF
CIR1	1.39e-07	0.291342	0.381	0.328	0.00317681	myoCAF
RUVBL2	2.14e-13	0.291305	0.276	0.198	4.91e-09	myoCAF
BRD9	6e-09	0.291035	0.127	0.083	0.000137439	myoCAF
ZNF331	5.79e-05	0.290707	0.13	0.101	1	myoCAF
AKIRIN1	1.58e-19	0.290649	0.163	0.086	3.62e-15	myoCAF
EMILIN1	9.45e-06	0.290537	0.325	0.278	0.216565	myoCAF
MTCH2	2.56e-09	0.290533	0.322	0.257	5.87e-05	myoCAF
TMEM237	8.91e-26	0.290378	0.187	0.092	2.04e-21	myoCAF
TMED9	1.59e-09	0.289522	0.609	0.67	3.65e-05	myoCAF
ADAR	1.26e-08	0.289146	0.2	0.146	0.000289666	myoCAF
MRPL37	4.54e-12	0.288751	0.267	0.196	1.04e-07	myoCAF
PFKL	7.4e-09	0.288478	0.243	0.184	0.000169528	myoCAF
TCEAL1	1.05e-15	0.288002	0.267	0.182	2.41e-11	myoCAF
RPL18A	3.29e-95	0.287477	0.992	0.998	7.55e-91	myoCAF
CLPP	9.74e-11	0.286752	0.324	0.253	2.23e-06	myoCAF
JPX	9.64e-09	0.28671	0.294	0.232	0.000220916	myoCAF
PCLAF	8.11e-11	0.286679	0.218	0.156	1.86e-06	myoCAF
IGFBP5	3.65e-15	0.286127	0.539	0.507	8.35e-11	myoCAF
DPM3	0.000589132	0.285627	0.399	0.381	1	myoCAF
KRTCAP2	2.85e-07	0.285501	0.556	0.585	0.00651999	myoCAF
UPF2	0.00637415	0.285387	0.258	0.233	1	myoCAF
MRPL13	6.86e-05	0.284738	0.374	0.338	1	myoCAF
P3H4	1.27e-19	0.284324	0.181	0.1	2.92e-15	myoCAF
CCNB1	2.36e-06	0.284059	0.125	0.091	0.0541643	myoCAF
SNRPB	2.47e-05	0.283857	0.527	0.538	0.566995	myoCAF
RHBDL2	3.58e-31	0.283735	0.139	0.049	8.2e-27	myoCAF
YIPF2	1.85e-13	0.28331	0.219	0.148	4.24e-09	myoCAF
TOP2A	7.47e-06	0.283287	0.131	0.098	0.171125	myoCAF
TMEM45A	2.67e-11	0.282646	0.301	0.228	6.12e-07	myoCAF
TCEAL2	5.43e-33	0.282103	0.144	0.05	1.25e-28	myoCAF
C19orf48	8.49e-13	0.281865	0.212	0.143	1.95e-08	myoCAF
RPA2	6.72e-07	0.281075	0.241	0.191	0.0154093	myoCAF
HNRNPR	3.34e-07	0.280543	0.278	0.225	0.00765251	myoCAF
RPL31	2.67e-72	0.280495	0.995	0.998	6.11e-68	myoCAF
TMEM11	2.94e-11	0.280208	0.293	0.22	6.74e-07	myoCAF
CENPP	2.16e-28	0.280198	0.134	0.05	4.95e-24	myoCAF
HOXD1	1.27e-26	0.279704	0.108	0.035	2.91e-22	myoCAF
COA6	5.68e-05	0.278959	0.338	0.298	1	myoCAF
RBMX	0.00345639	0.277975	0.28	0.251	1	myoCAF
ADAM10	8.68e-13	0.277764	0.194	0.127	1.99e-08	myoCAF
CIAO1	4.63e-16	0.277613	0.208	0.13	1.06e-11	myoCAF
SAR1A	4.7e-06	0.276765	0.38	0.336	0.107775	myoCAF
PIN1	2.08e-05	0.276469	0.391	0.351	0.476853	myoCAF
ECI2	1.99e-11	0.276413	0.229	0.162	4.55e-07	myoCAF
DKC1	3.22e-21	0.27526	0.21	0.118	7.37e-17	myoCAF
DHPS	5.06e-11	0.27395	0.245	0.176	1.16e-06	myoCAF
ZC3H15	8.96e-05	0.273404	0.415	0.391	1	myoCAF
MORN2	1.99e-11	0.272468	0.264	0.192	4.56e-07	myoCAF
IDH3G	5.3e-06	0.272096	0.342	0.295	0.121563	myoCAF
RARS	8.76e-15	0.271987	0.223	0.146	2.01e-10	myoCAF
SMIM13	2.66e-20	0.271609	0.147	0.072	6.1e-16	myoCAF
SDHB	8.05e-05	0.271283	0.386	0.349	1	myoCAF
NAT9	1.5e-12	0.271259	0.113	0.062	3.45e-08	myoCAF
CSTF3	7.09e-11	0.270976	0.195	0.134	1.62e-06	myoCAF
PARK7	1.36e-16	0.270899	0.696	0.769	3.13e-12	myoCAF
SUGP2	2.48e-09	0.270504	0.104	0.063	5.69e-05	myoCAF
SIKE1	1.02e-15	0.269927	0.22	0.14	2.34e-11	myoCAF
GADD45G	4.89e-06	0.26918	0.35	0.302	0.112067	myoCAF
AC007952.4	1.04e-12	0.269009	0.153	0.093	2.39e-08	myoCAF
METTL5	4.91e-09	0.268991	0.28	0.217	0.000112523	myoCAF
PRELID1	0.00106701	0.268323	0.53	0.577	1	myoCAF
KDELR3	1.51e-11	0.268154	0.259	0.188	3.46e-07	myoCAF
TRIM16	4.07e-22	0.267748	0.127	0.054	9.33e-18	myoCAF
ACP1	2.87e-06	0.267623	0.367	0.319	0.065852	myoCAF
PITHD1	2.76e-11	0.267497	0.255	0.184	6.33e-07	myoCAF
RCN3	2.91e-05	0.267461	0.426	0.396	0.667213	myoCAF
IER3IP1	2.72e-05	0.267345	0.402	0.365	0.622643	myoCAF
RPS18	7.03e-139	0.266743	1	1	1.61e-134	myoCAF
HAPLN1	7.99e-30	0.265785	0.167	0.07	1.83e-25	myoCAF
MAGEH1	4.04e-11	0.265712	0.248	0.178	9.26e-07	myoCAF
STOML2	3.28e-06	0.264735	0.339	0.292	0.0752219	myoCAF
CYC1	0.000311507	0.264549	0.476	0.473	1	myoCAF
USP22	5.13e-14	0.264493	0.184	0.116	1.17e-09	myoCAF
TBCD	5.37e-15	0.264332	0.135	0.074	1.23e-10	myoCAF
NOL3	4.28e-24	0.264196	0.145	0.064	9.82e-20	myoCAF
PPHLN1	1.56e-08	0.264185	0.254	0.194	0.000358569	myoCAF
NDUFB9	1.34e-06	0.26361	0.571	0.61	0.0306136	myoCAF
EIF4E2	3.44e-05	0.263152	0.383	0.345	0.788227	myoCAF
PMVK	7.42e-07	0.263081	0.324	0.271	0.0169976	myoCAF
GPM6B	2.32e-22	0.26305	0.127	0.054	5.32e-18	myoCAF
CSNK2B	0.000141972	0.262776	0.482	0.48	1	myoCAF
SFXN1	2.77e-16	0.262239	0.127	0.065	6.35e-12	myoCAF
SSBP1	0.00418011	0.261842	0.53	0.572	1	myoCAF
H2AFX	4.04e-06	0.261749	0.192	0.151	0.0924704	myoCAF
DDX46	0.000111857	0.261672	0.34	0.3	1	myoCAF
MRPL36	4.26e-05	0.261587	0.384	0.347	0.977019	myoCAF
LYAR	1.81e-05	0.261434	0.141	0.107	0.413675	myoCAF
YTHDF2	4.03e-12	0.261327	0.256	0.183	9.24e-08	myoCAF
PSMA5	0.00049279	0.261121	0.385	0.357	1	myoCAF
TSEN34	4.17e-09	0.260821	0.294	0.229	9.55e-05	myoCAF
BARX1	2.32e-25	0.260518	0.132	0.053	5.32e-21	myoCAF
HERC1	5.88e-18	0.260283	0.169	0.094	1.35e-13	myoCAF
SYAP1	1.85e-08	0.259944	0.302	0.241	0.000423576	myoCAF
PDIA6	0.000713433	0.259072	0.511	0.541	1	myoCAF
FBL	6.04e-05	0.259016	0.369	0.328	1	myoCAF
SNRPA	1.67e-09	0.258759	0.216	0.157	3.82e-05	myoCAF
BRIX1	1.99e-12	0.258223	0.24	0.167	4.56e-08	myoCAF
NCAM1	6.2e-30	0.258067	0.103	0.028	1.42e-25	myoCAF
BZW1	3.15e-07	0.257324	0.355	0.302	0.00721814	myoCAF
MANF	0.000493307	0.257197	0.501	0.505	1	myoCAF
FLAD1	5.13e-17	0.257054	0.193	0.114	1.17e-12	myoCAF
DAAM2	1.43e-20	0.257013	0.111	0.046	3.28e-16	myoCAF
HDDC2	6.82e-05	0.256848	0.325	0.283	1	myoCAF
EEF1B2	1.57e-19	0.256276	0.77	0.838	3.59e-15	myoCAF
PSMC3	0.00964619	0.256267	0.411	0.399	1	myoCAF
YARS	1.67e-16	0.256218	0.168	0.096	3.82e-12	myoCAF
TBCA	2.45e-06	0.256189	0.618	0.696	0.056081	myoCAF
MRPL19	5.22e-14	0.256061	0.221	0.146	1.2e-09	myoCAF
MEAF6	2.14e-05	0.25606	0.365	0.327	0.49052	myoCAF
KMT2A	2.71e-13	0.255911	0.139	0.081	6.2e-09	myoCAF
MDK	1.17e-09	0.255862	0.529	0.501	2.69e-05	myoCAF
C1orf43	0.000142889	0.255709	0.337	0.302	1	myoCAF
STT3A	1.43e-16	0.25565	0.185	0.11	3.28e-12	myoCAF
BCS1L	1.53e-18	0.255642	0.182	0.102	3.52e-14	myoCAF
YPEL5	8.22e-07	0.254826	0.289	0.233	0.0188384	myoCAF
PSMC4	3.15e-06	0.254703	0.36	0.311	0.0722288	myoCAF
ACAT1	5.02e-08	0.254127	0.304	0.244	0.0011512	myoCAF
TRAPPC4	2.45e-07	0.254033	0.294	0.237	0.00560515	myoCAF
SGCB	6.62e-15	0.253722	0.218	0.141	1.52e-10	myoCAF
LAPTM4B	8.17e-15	0.253722	0.242	0.161	1.87e-10	myoCAF
MRPL3	1.32e-09	0.253147	0.251	0.189	3.02e-05	myoCAF
LAYN	1.79e-22	0.252912	0.149	0.07	4.11e-18	myoCAF
PPM1G	4.28e-08	0.252862	0.252	0.194	0.000981771	myoCAF
ELOF1	4.92e-07	0.252149	0.301	0.244	0.0112801	myoCAF
FABP5	1.57e-40	0.251453	0.761	0.769	3.59e-36	myoCAF
RPS14	6.99e-100	0.251341	0.999	1	1.6e-95	myoCAF
LSP1	2.56e-07	0.250969	0.389	0.335	0.00586523	myoCAF
PFN2	5.25e-16	0.250122	0.223	0.142	1.2e-11	myoCAF
HLA-DRA	0	4.57289	0.852	0.205	0	apCAF
CD74	0	4.36084	0.891	0.283	0	apCAF
HLA-DRB1	0	4.11171	0.865	0.23	0	apCAF
HLA-DPA1	0	3.76061	0.742	0.127	0	apCAF
TYROBP	0	3.55738	0.747	0.108	0	apCAF
HLA-DPB1	0	3.52186	0.732	0.197	0	apCAF
LYZ	0	3.35237	0.508	0.03	0	apCAF
C1QA	0	3.28685	0.531	0.082	0	apCAF
SPP1	2.42e-148	3.27425	0.403	0.155	5.55e-144	apCAF
C1QB	0	3.18095	0.499	0.071	0	apCAF
APOE	4.13e-193	3.13586	0.506	0.205	9.47e-189	apCAF
FCER1G	0	3.12004	0.689	0.076	0	apCAF
HLA-DQB1	0	3.08743	0.643	0.059	0	apCAF
AIF1	0	3.0581	0.65	0.058	0	apCAF
HLA-DRB5	0	2.94633	0.68	0.049	0	apCAF
C1QC	0	2.92997	0.479	0.037	0	apCAF
APOC1	1.39e-301	2.83117	0.375	0.067	3.19e-297	apCAF
CD14	0	2.83046	0.522	0.047	0	apCAF
RNASE1	0	2.70089	0.48	0.049	0	apCAF
ACP5	4.51e-99	2.6965	0.302	0.111	1.03e-94	apCAF
CCL3	2.74e-215	2.69306	0.265	0.043	6.28e-211	apCAF
HLA-DQA1	0	2.63987	0.468	0.028	0	apCAF
ACKR1	1.94e-169	2.40027	0.14	0.012	4.43e-165	apCAF
HLA-DMA	0	2.34036	0.584	0.043	0	apCAF
CCL3L1	1.26e-268	2.2134	0.259	0.029	2.89e-264	apCAF
CST3	0	2.19707	0.972	0.828	0	apCAF
MS4A6A	0	2.14388	0.437	0.021	0	apCAF
CD68	0	2.07393	0.496	0.039	0	apCAF
NPC2	0	2.03917	0.844	0.463	0	apCAF
SRGN	0	1.94684	0.662	0.181	0	apCAF
CYBA	0	1.93323	0.792	0.381	0	apCAF
FABP4	1.39e-120	1.78685	0.146	0.022	3.19e-116	apCAF
LST1	0	1.76835	0.439	0.028	0	apCAF
CAPG	0	1.76576	0.492	0.124	0	apCAF
C1orf162	0	1.76016	0.416	0.024	0	apCAF
CTSS	0	1.74938	0.472	0.037	0	apCAF
TYMP	1.77e-296	1.70959	0.543	0.167	4.06e-292	apCAF
VAMP8	0	1.7051	0.521	0.081	0	apCAF
LAPTM5	0	1.69775	0.589	0.161	0	apCAF
HLA-DMB	0	1.67963	0.404	0.018	0	apCAF
SAT1	1.38e-303	1.64822	0.871	0.516	3.16e-299	apCAF
CTSB	4.28e-199	1.64221	0.576	0.269	9.8e-195	apCAF
ALOX5AP	0	1.63631	0.414	0.059	0	apCAF
MNDA	0	1.62557	0.343	0.012	0	apCAF
CTSD	2.18e-137	1.61929	0.603	0.37	4.99e-133	apCAF
GRN	4.61e-294	1.61648	0.611	0.229	1.06e-289	apCAF
S100A9	1.1e-261	1.57548	0.18	0.01	2.52e-257	apCAF
RGS10	6.1e-170	1.57286	0.459	0.178	1.4e-165	apCAF
SPARCL1	1.3e-68	1.54628	0.184	0.061	2.97e-64	apCAF
FCGRT	1.13e-257	1.48999	0.657	0.293	2.6e-253	apCAF
RAMP2	7.51e-169	1.46629	0.19	0.028	1.72e-164	apCAF
MMP9	6.49e-54	1.46524	0.253	0.115	1.49e-49	apCAF
MS4A7	0	1.45947	0.317	0.01	0	apCAF
FTH1	2.09e-247	1.45391	0.998	0.967	4.78e-243	apCAF
C15orf48	0	1.44881	0.219	0.012	0	apCAF
RGS1	2.01e-228	1.43914	0.529	0.166	4.61e-224	apCAF
PSAP	1.36e-194	1.43844	0.703	0.411	3.12e-190	apCAF
HMOX1	2.17e-290	1.4359	0.29	0.036	4.97e-286	apCAF
IFI27	1.07e-57	1.42972	0.309	0.157	2.45e-53	apCAF
FTL	2.01e-193	1.42899	1	0.997	4.59e-189	apCAF
SPI1	0	1.4234	0.386	0.012	0	apCAF
G0S2	5.13e-57	1.41127	0.133	0.038	1.18e-52	apCAF
TMEM176B	0	1.40303	0.329	0.039	0	apCAF
LY96	0	1.39491	0.45	0.053	0	apCAF
GPR183	4.66e-259	1.39068	0.4	0.082	1.07e-254	apCAF
TM4SF1	1.19e-131	1.36736	0.176	0.031	2.72e-127	apCAF
VSIG4	0	1.34639	0.257	0.008	0	apCAF
CEBPD	1.67e-178	1.33225	0.592	0.27	3.82e-174	apCAF
CXCL8	3.09e-151	1.30843	0.139	0.014	7.08e-147	apCAF
FCGR2B	0	1.29567	0.264	0.01	0	apCAF
MS4A4A	0	1.28287	0.26	0.011	0	apCAF
FCGR2A	0	1.27994	0.304	0.01	0	apCAF
IGSF6	0	1.27501	0.274	0.007	0	apCAF
MAFB	7.73e-125	1.25594	0.384	0.155	1.77e-120	apCAF
RGS2	9.28e-130	1.24756	0.452	0.187	2.13e-125	apCAF
IER3	3.73e-147	1.24309	0.457	0.185	8.54e-143	apCAF
CCL4L2	6.93e-63	1.23212	0.152	0.044	1.59e-58	apCAF
CXCL2	8.04e-105	1.22789	0.18	0.04	1.84e-100	apCAF
PYCARD	0	1.22638	0.426	0.075	0	apCAF
CCL4	2.91e-34	1.22558	0.174	0.078	6.66e-30	apCAF
TREM2	0	1.21618	0.219	0.007	0	apCAF
FOLR2	3.49e-246	1.19827	0.18	0.012	8.01e-242	apCAF
RNASE6	0	1.1931	0.315	0.008	0	apCAF
CPVL	6.08e-216	1.18824	0.336	0.076	1.39e-211	apCAF
CD9	1.26e-125	1.18162	0.587	0.339	2.9e-121	apCAF
FCGR3A	0	1.15439	0.21	0.009	0	apCAF
RNASET2	1.56e-182	1.13806	0.461	0.161	3.58e-178	apCAF
STAB1	0	1.13322	0.249	0.016	0	apCAF
B2M	0	1.12879	0.996	0.955	0	apCAF
IFI30	0	1.12639	0.274	0.009	0	apCAF
HLA-B	2.02e-237	1.12303	0.882	0.58	4.62e-233	apCAF
CXCL3	8.21e-63	1.10144	0.139	0.038	1.88e-58	apCAF
CLEC2B	2.8e-302	1.10028	0.486	0.105	6.42e-298	apCAF
ARHGDIB	2.56e-285	1.09193	0.632	0.183	5.87e-281	apCAF
SELENOP	2.35e-25	1.08642	0.369	0.281	5.38e-21	apCAF
CSTA	2.82e-297	1.0826	0.266	0.028	6.46e-293	apCAF
ARPC1B	1.51e-220	1.07841	0.576	0.215	3.46e-216	apCAF
VWF	2.58e-242	1.07253	0.144	0.005	5.9e-238	apCAF
PLIN2	7.61e-119	1.06825	0.265	0.076	1.74e-114	apCAF
SGK1	1.4e-228	1.06038	0.277	0.044	3.22e-224	apCAF
RHOB	1.97e-133	1.05422	0.463	0.203	4.52e-129	apCAF
ITGB2	0	1.0511	0.327	0.031	0	apCAF
PHACTR1	1.02e-263	1.04562	0.182	0.01	2.34e-259	apCAF
CLDN5	1.25e-170	1.03034	0.112	0.005	2.88e-166	apCAF
BST2	3.72e-224	1.02798	0.457	0.128	8.52e-220	apCAF
FCGR1A	0	1.02677	0.229	0.004	0	apCAF
LPAR6	1.87e-220	1.01409	0.314	0.061	4.28e-216	apCAF
SYNGR2	0	1.01215	0.339	0.042	0	apCAF
CTSH	6.02e-107	1.00991	0.392	0.18	1.38e-102	apCAF
PLVAP	2.37e-209	0.996896	0.141	0.007	5.43e-205	apCAF
GPNMB	1.77e-142	0.995116	0.245	0.057	4.06e-138	apCAF
CSF1R	0	0.994398	0.247	0.008	0	apCAF
FCN1	7.52e-204	0.982357	0.113	0.002	1.72e-199	apCAF
CARD16	5.27e-261	0.980908	0.417	0.088	1.21e-256	apCAF
GLUL	1.2e-135	0.980131	0.324	0.105	2.76e-131	apCAF
LGMN	2.26e-42	0.979155	0.333	0.208	5.17e-38	apCAF
LTC4S	7.95e-189	0.963624	0.278	0.056	1.82e-184	apCAF
ADM	1.67e-124	0.959221	0.215	0.049	3.83e-120	apCAF
ECSCR	4.49e-301	0.953424	0.16	0.003	1.03e-296	apCAF
SERPINA1	0	0.9472	0.205	0.005	0	apCAF
CKLF	4.61e-71	0.938969	0.526	0.349	1.06e-66	apCAF
FGL2	1.72e-295	0.928635	0.211	0.013	3.94e-291	apCAF
ITM2B	8.07e-163	0.92846	0.85	0.602	1.85e-158	apCAF
YWHAH	2.42e-97	0.905339	0.436	0.222	5.55e-93	apCAF
HCST	2.31e-123	0.895123	0.378	0.13	5.3e-119	apCAF
GMFG	1.8e-174	0.881235	0.563	0.218	4.13e-170	apCAF
ASAH1	1.02e-114	0.877853	0.359	0.142	2.33e-110	apCAF
CLEC10A	1.62e-230	0.87612	0.128	0.003	3.71e-226	apCAF
ARPC3	2.54e-147	0.866756	0.796	0.564	5.82e-143	apCAF
GLIPR1	4e-164	0.864808	0.302	0.075	9.16e-160	apCAF
PLAUR	5.75e-42	0.862253	0.405	0.277	1.32e-37	apCAF
HLA-E	5.44e-138	0.846493	0.626	0.315	1.25e-133	apCAF
CXCL16	4.25e-122	0.839945	0.207	0.048	9.73e-118	apCAF
C1orf54	1.88e-200	0.829091	0.253	0.041	4.31e-196	apCAF
IER5	1.27e-132	0.828936	0.279	0.075	2.91e-128	apCAF
CD53	2.41e-208	0.824534	0.347	0.072	5.51e-204	apCAF
LY86	0	0.822145	0.209	0.006	0	apCAF
CD86	0	0.813972	0.211	0.011	0	apCAF
CSTB	1.66e-53	0.811565	0.718	0.557	3.8e-49	apCAF
AQP1	3.43e-25	0.811453	0.154	0.08	7.86e-21	apCAF
ENG	1.58e-106	0.80957	0.241	0.07	3.62e-102	apCAF
CTSZ	2.04e-79	0.794247	0.345	0.166	4.67e-75	apCAF
FPR1	0	0.793837	0.177	0.002	0	apCAF
EGFL7	1.78e-139	0.790883	0.16	0.023	4.07e-135	apCAF
PLTP	1.79e-41	0.789476	0.203	0.095	4.09e-37	apCAF
ARL4A	1.78e-54	0.783337	0.254	0.116	4.09e-50	apCAF
DUSP23	3.36e-69	0.77846	0.339	0.169	7.7e-65	apCAF
ID2	4.43e-52	0.770838	0.507	0.341	1.02e-47	apCAF
NFKBIA	1.74e-55	0.770715	0.544	0.353	4e-51	apCAF
SDCBP	5.39e-77	0.766973	0.459	0.267	1.23e-72	apCAF
CTSL	3.36e-24	0.76616	0.39	0.298	7.7e-20	apCAF
LGALS9	2.55e-300	0.757677	0.238	0.018	5.85e-296	apCAF
LGALS3	6.16e-67	0.757428	0.556	0.372	1.41e-62	apCAF
MSR1	3.92e-257	0.749569	0.152	0.005	8.99e-253	apCAF
COTL1	5.82e-61	0.737043	0.508	0.341	1.33e-56	apCAF
SOD2	2.29e-82	0.728477	0.229	0.077	5.25e-78	apCAF
FOS	3.18e-69	0.726085	0.729	0.507	7.3e-65	apCAF
RNF130	1.06e-116	0.724826	0.301	0.102	2.42e-112	apCAF
BRI3	1.22e-78	0.720279	0.421	0.229	2.8e-74	apCAF
TSPAN4	1.43e-106	0.717785	0.299	0.104	3.28e-102	apCAF
HLA-A	4.17e-146	0.715624	0.912	0.757	9.56e-142	apCAF
HSPB1	1.98e-48	0.714699	0.883	0.793	4.53e-44	apCAF
RHOG	1.17e-117	0.711027	0.294	0.093	2.68e-113	apCAF
ARRB2	1.17e-141	0.709782	0.23	0.049	2.67e-137	apCAF
PECAM1	1.94e-212	0.705672	0.146	0.008	4.44e-208	apCAF
ZFP36	3.54e-82	0.693305	0.523	0.276	8.12e-78	apCAF
CD300A	3.04e-269	0.693273	0.191	0.011	6.96e-265	apCAF
VMO1	7.58e-122	0.693052	0.118	0.013	1.74e-117	apCAF
SPRY1	2.91e-41	0.691938	0.115	0.037	6.67e-37	apCAF
PLD3	2.35e-35	0.690632	0.441	0.329	5.39e-31	apCAF
LILRB4	0	0.689644	0.178	0.005	0	apCAF
PLSCR1	1.23e-129	0.689309	0.233	0.056	2.81e-125	apCAF
JAML	9.33e-171	0.689037	0.169	0.019	2.14e-166	apCAF
BLVRB	3.79e-51	0.684781	0.425	0.273	8.69e-47	apCAF
GPR34	2.78e-295	0.681926	0.155	0.002	6.36e-291	apCAF
CD163	4.74e-241	0.681688	0.143	0.004	1.09e-236	apCAF
HNMT	3.44e-86	0.678185	0.263	0.096	7.87e-82	apCAF
CEBPB	5.45e-65	0.675818	0.253	0.106	1.25e-60	apCAF
PLEK	2.27e-259	0.674897	0.159	0.006	5.21e-255	apCAF
EVI2A	1.19e-175	0.668105	0.241	0.042	2.72e-171	apCAF
CYBB	4.9e-279	0.667605	0.154	0.003	1.12e-274	apCAF
VSIR	3.1e-174	0.667487	0.207	0.03	7.11e-170	apCAF
ATP6V1F	4.74e-67	0.662325	0.661	0.488	1.09e-62	apCAF
ESAM	1.93e-122	0.65995	0.128	0.016	4.41e-118	apCAF
RASSF4	1.95e-184	0.656955	0.179	0.02	4.47e-180	apCAF
PCAT19	4.49e-219	0.654177	0.127	0.004	1.03e-214	apCAF
NAMPT	1.23e-89	0.648737	0.208	0.061	2.83e-85	apCAF
F13A1	5.75e-124	0.645262	0.121	0.013	1.32e-119	apCAF
TNFSF13B	4.67e-174	0.643944	0.177	0.021	1.07e-169	apCAF
TMEM176A	7.94e-151	0.643352	0.172	0.024	1.82e-146	apCAF
SH3BGRL3	1.14e-72	0.642494	0.855	0.7	2.62e-68	apCAF
CREG1	1.61e-102	0.64174	0.207	0.055	3.68e-98	apCAF
OAZ1	2.65e-92	0.63198	0.863	0.722	6.08e-88	apCAF
HSPA6	1e-22	0.631293	0.315	0.21	2.3e-18	apCAF
ARL6IP1	5.68e-66	0.62448	0.349	0.171	1.3e-61	apCAF
TPP1	6.52e-124	0.62288	0.221	0.052	1.49e-119	apCAF
LAIR1	1.1e-139	0.622072	0.173	0.027	2.51e-135	apCAF
MGST2	1.54e-60	0.622016	0.386	0.22	3.53e-56	apCAF
RAC1	2.35e-91	0.618381	0.787	0.572	5.38e-87	apCAF
TNFSF10	3.01e-84	0.617515	0.195	0.055	6.9e-80	apCAF
LITAF	5.71e-51	0.614483	0.259	0.126	1.31e-46	apCAF
TBXAS1	4.98e-256	0.614031	0.166	0.007	1.14e-251	apCAF
SNX10	1.06e-187	0.611389	0.153	0.012	2.43e-183	apCAF
HEXB	1.08e-60	0.607568	0.328	0.168	2.48e-56	apCAF
CD93	5.18e-222	0.607003	0.145	0.007	1.19e-217	apCAF
GLRX	7.72e-76	0.604208	0.281	0.114	1.77e-71	apCAF
PILRA	5.31e-250	0.597118	0.139	0.003	1.22e-245	apCAF
CD83	5.72e-86	0.595939	0.163	0.039	1.31e-81	apCAF
ARHGAP18	1.89e-173	0.593415	0.18	0.022	4.33e-169	apCAF
FAM49B	4.47e-104	0.592541	0.256	0.078	1.02e-99	apCAF
CTSA	8.27e-69	0.590678	0.319	0.149	1.89e-64	apCAF
HCLS1	1.25e-168	0.590192	0.197	0.028	2.86e-164	apCAF
CD59	1.85e-22	0.589329	0.306	0.217	4.25e-18	apCAF
HLA-C	5.63e-89	0.588675	0.842	0.683	1.29e-84	apCAF
PTPRE	4.67e-158	0.587516	0.19	0.028	1.07e-153	apCAF
CAV1	5.37e-36	0.583941	0.131	0.05	1.23e-31	apCAF
GADD45B	3.24e-38	0.581665	0.7	0.552	7.42e-34	apCAF
HSPH1	1.36e-37	0.580052	0.353	0.217	3.11e-33	apCAF
SPINT2	6.59e-154	0.577428	0.166	0.021	1.51e-149	apCAF
TXNIP	2.01e-70	0.574923	0.309	0.131	4.61e-66	apCAF
HYAL2	2.27e-28	0.571431	0.166	0.083	5.19e-24	apCAF
CHMP1B	1.46e-38	0.566769	0.277	0.153	3.35e-34	apCAF
TSC22D1	1.09e-23	0.566073	0.272	0.18	2.51e-19	apCAF
CRIP2	7.98e-14	0.565519	0.185	0.126	1.83e-09	apCAF
A2M	4.85e-23	0.563116	0.282	0.191	1.11e-18	apCAF
SCGB3A1	1.81e-14	0.562981	0.072	0.148	4.15e-10	apCAF
TFPI	6.87e-40	0.559619	0.111	0.036	1.58e-35	apCAF
KLF4	1.45e-70	0.55699	0.197	0.065	3.33e-66	apCAF
MYL12A	5.84e-72	0.556588	0.727	0.526	1.34e-67	apCAF
FKBP1A	4.6e-22	0.556154	0.679	0.569	1.05e-17	apCAF
CCL2	1.1e-20	0.554444	0.184	0.103	2.52e-16	apCAF
GIMAP4	4.65e-145	0.553475	0.235	0.046	1.06e-140	apCAF
SAMHD1	1.27e-132	0.552653	0.176	0.03	2.92e-128	apCAF
EVI2B	6.64e-151	0.55055	0.197	0.031	1.52e-146	apCAF
CLEC14A	1.61e-119	0.550359	0.105	0.01	3.68e-115	apCAF
TMBIM4	1.26e-57	0.548958	0.533	0.356	2.9e-53	apCAF
HSP90AA1	1.72e-34	0.546214	0.911	0.823	3.94e-30	apCAF
H3F3B	1e-76	0.54391	0.9	0.796	2.29e-72	apCAF
C3AR1	3.23e-190	0.539467	0.127	0.006	7.39e-186	apCAF
LIPA	1.35e-91	0.538957	0.134	0.025	3.09e-87	apCAF
PPT1	4.12e-45	0.538018	0.315	0.181	9.43e-41	apCAF
GNAI2	2.57e-54	0.535156	0.342	0.188	5.88e-50	apCAF
TNFRSF1A	1.4e-50	0.534906	0.218	0.095	3.21e-46	apCAF
DAB2	7.81e-29	0.533344	0.232	0.135	1.79e-24	apCAF
CASP1	6.14e-185	0.528687	0.154	0.012	1.41e-180	apCAF
BAG3	4.64e-26	0.526592	0.188	0.101	1.06e-21	apCAF
PSMB9	1.94e-82	0.525567	0.329	0.13	4.45e-78	apCAF
NUP214	5.01e-119	0.52529	0.155	0.026	1.15e-114	apCAF
AP1S2	8.13e-32	0.524401	0.317	0.206	1.86e-27	apCAF
CLEC7A	2.17e-249	0.523862	0.138	0.003	4.97e-245	apCAF
SERPINB1	6.83e-76	0.523586	0.221	0.076	1.57e-71	apCAF
FXYD5	9.91e-64	0.521748	0.673	0.478	2.27e-59	apCAF
PFN1	3.25e-64	0.520393	0.911	0.817	7.44e-60	apCAF
RBP7	4.15e-95	0.520272	0.105	0.014	9.5e-91	apCAF
FYB1	3.82e-111	0.515243	0.249	0.064	8.75e-107	apCAF
LAT2	1.07e-228	0.514332	0.154	0.007	2.46e-224	apCAF
HBEGF	1.86e-110	0.513433	0.133	0.02	4.26e-106	apCAF
MYL12B	1.75e-48	0.512886	0.636	0.475	4e-44	apCAF
HAVCR2	1.77e-206	0.510966	0.127	0.004	4.05e-202	apCAF
ZFP36L1	6.48e-35	0.510187	0.488	0.349	1.49e-30	apCAF
C5AR1	4.64e-179	0.50664	0.112	0.004	1.06e-174	apCAF
KLF6	4.75e-37	0.5062	0.467	0.31	1.09e-32	apCAF
YBX3	3.39e-35	0.504453	0.307	0.189	7.76e-31	apCAF
CSF2RA	9.56e-221	0.501354	0.117	0.002	2.19e-216	apCAF
ADAP2	6.4e-190	0.498388	0.127	0.006	1.47e-185	apCAF
TSPO	2.88e-53	0.497929	0.726	0.568	6.59e-49	apCAF
LCP1	1.33e-118	0.49586	0.161	0.027	3.04e-114	apCAF
CLEC4A	1.83e-229	0.494791	0.145	0.006	4.2e-225	apCAF
TMEM255B	9.48e-104	0.493898	0.159	0.032	2.17e-99	apCAF
HPGDS	2.3e-153	0.492672	0.109	0.006	5.27e-149	apCAF
UCP2	5.24e-134	0.49232	0.182	0.03	1.2e-129	apCAF
CD37	6.58e-104	0.490072	0.254	0.07	1.51e-99	apCAF
MRC1	1.73e-168	0.489283	0.103	0.004	3.96e-164	apCAF
GPX4	7.96e-54	0.488896	0.716	0.528	1.82e-49	apCAF
ATP6V0E1	7.18e-36	0.486747	0.704	0.558	1.65e-31	apCAF
SH3BGRL	4.65e-41	0.486381	0.366	0.229	1.07e-36	apCAF
UBC	3.12e-51	0.481216	0.865	0.751	7.14e-47	apCAF
DUSP1	2.86e-62	0.476528	0.733	0.509	6.54e-58	apCAF
LIMS1	7.6e-47	0.475546	0.268	0.136	1.74e-42	apCAF
TCIRG1	8.32e-96	0.475363	0.14	0.026	1.91e-91	apCAF
TWF2	1.5e-41	0.474983	0.236	0.119	3.43e-37	apCAF
ATP6V1G1	2.5e-22	0.474211	0.559	0.468	5.72e-18	apCAF
COMT	2.51e-47	0.474147	0.317	0.176	5.75e-43	apCAF
PSME1	1.39e-51	0.473487	0.474	0.294	3.17e-47	apCAF
HES1	6.78e-08	0.473217	0.236	0.186	0.00155274	apCAF
NPDC1	5.17e-29	0.473116	0.151	0.071	1.18e-24	apCAF
PRCP	1.67e-18	0.472699	0.277	0.201	3.82e-14	apCAF
CD4	4.6e-184	0.471956	0.148	0.011	1.05e-179	apCAF
GRB2	6.44e-53	0.470354	0.213	0.089	1.48e-48	apCAF
MFSD1	6.22e-83	0.469081	0.154	0.037	1.43e-78	apCAF
IFNGR1	9.77e-40	0.468622	0.203	0.096	2.24e-35	apCAF
CALHM6	2.02e-166	0.467166	0.115	0.006	4.63e-162	apCAF
SLC2A3	7.42e-48	0.46227	0.227	0.098	1.7e-43	apCAF
IL18	7.31e-202	0.461342	0.114	0.003	1.67e-197	apCAF
CLIC1	1.54e-47	0.461295	0.751	0.588	3.52e-43	apCAF
SLC9A3R2	4.31e-19	0.457006	0.104	0.049	9.87e-15	apCAF
GPSM3	2.27e-106	0.456933	0.233	0.059	5.21e-102	apCAF
VAMP5	7.18e-20	0.455386	0.324	0.237	1.64e-15	apCAF
HCK	1.01e-184	0.451959	0.123	0.006	2.32e-180	apCAF
CHCHD10	5.92e-26	0.45107	0.374	0.268	1.36e-21	apCAF
MT-CO1	2.17e-101	0.449355	0.995	0.977	4.97e-97	apCAF
GCA	3.08e-157	0.44894	0.125	0.009	7.06e-153	apCAF
PSMB8	1.14e-62	0.446132	0.294	0.129	2.61e-58	apCAF
TGFBR2	1.04e-77	0.445564	0.128	0.027	2.39e-73	apCAF
ACTB	1.13e-47	0.445083	0.993	0.974	2.58e-43	apCAF
GIMAP7	9.98e-77	0.444972	0.229	0.072	2.29e-72	apCAF
MT-ND3	6.26e-76	0.444134	0.972	0.875	1.43e-71	apCAF
BLOC1S1	4.11e-33	0.443665	0.447	0.321	9.41e-29	apCAF
EGR1	9.81e-28	0.443477	0.308	0.191	2.25e-23	apCAF
LAP3	3.04e-30	0.443111	0.23	0.131	6.97e-26	apCAF
ABI3	3.28e-173	0.443065	0.144	0.011	7.53e-169	apCAF
CAPZA2	3.55e-39	0.442542	0.346	0.215	8.14e-35	apCAF
PSME2	1.08e-24	0.440534	0.52	0.414	2.49e-20	apCAF
RPS6	3.98e-80	0.437773	0.983	0.943	9.13e-76	apCAF
HERPUD1	1.3e-26	0.436844	0.393	0.272	2.97e-22	apCAF
RHOA	4.9e-41	0.435269	0.579	0.434	1.12e-36	apCAF
GAS6	4.95e-41	0.435252	0.145	0.055	1.13e-36	apCAF
SQOR	5.13e-132	0.43026	0.164	0.025	1.18e-127	apCAF
CNPY3	3.2e-29	0.42879	0.285	0.179	7.32e-25	apCAF
NCF4	1.28e-143	0.427897	0.135	0.014	2.93e-139	apCAF
HIF1A	1.14e-39	0.426453	0.254	0.133	2.61e-35	apCAF
TPT1	1.99e-74	0.425632	0.965	0.887	4.56e-70	apCAF
RAB5C	1.44e-33	0.424016	0.398	0.274	3.31e-29	apCAF
ARPC5	7.95e-36	0.421391	0.461	0.326	1.82e-31	apCAF
RNF13	3.74e-38	0.421321	0.168	0.073	8.58e-34	apCAF
TRA2B	2.92e-29	0.418623	0.48	0.347	6.7e-25	apCAF
PTPN6	2.21e-137	0.417432	0.142	0.016	5.07e-133	apCAF
ATP6V0B	3.51e-36	0.41669	0.694	0.55	8.04e-32	apCAF
CD81	2.78e-19	0.414841	0.273	0.189	6.38e-15	apCAF
ZFAND2A	3.82e-06	0.413603	0.243	0.203	0.0874646	apCAF
DRAM2	1.95e-23	0.412394	0.277	0.185	4.48e-19	apCAF
DUSP6	2.59e-109	0.411664	0.113	0.014	5.94e-105	apCAF
AKR1B1	1.45e-20	0.409284	0.278	0.191	3.33e-16	apCAF
ODF3B	2e-89	0.40434	0.132	0.025	4.59e-85	apCAF
ICAM2	5.91e-58	0.402402	0.111	0.026	1.35e-53	apCAF
RAB7A	1.27e-27	0.402395	0.315	0.21	2.91e-23	apCAF
APLP2	1.71e-24	0.400702	0.431	0.324	3.91e-20	apCAF
REL	2.69e-72	0.395658	0.148	0.037	6.16e-68	apCAF
PARVG	1.58e-103	0.394776	0.134	0.021	3.61e-99	apCAF
PLAU	2.45e-46	0.392025	0.11	0.031	5.62e-42	apCAF
ZYX	1.22e-46	0.391991	0.182	0.074	2.8e-42	apCAF
ATP5F1E	5.36e-67	0.391776	0.954	0.861	1.23e-62	apCAF
GABARAP	1.34e-25	0.388228	0.352	0.249	3.07e-21	apCAF
PFDN5	2.47e-58	0.388062	0.899	0.801	5.65e-54	apCAF
ORMDL2	1.75e-47	0.387471	0.207	0.089	4.01e-43	apCAF
VWA1	1.05e-16	0.386676	0.132	0.074	2.4e-12	apCAF
UBXN1	2.23e-33	0.383828	0.373	0.245	5.1e-29	apCAF
CD58	7.47e-49	0.381067	0.168	0.062	1.71e-44	apCAF
CD33	9.2e-186	0.380867	0.109	0.003	2.11e-181	apCAF
CD302	7.74e-43	0.379441	0.13	0.045	1.77e-38	apCAF
THEMIS2	3.08e-78	0.379042	0.114	0.021	7.05e-74	apCAF
ISG15	5.12e-13	0.378928	0.467	0.373	1.17e-08	apCAF
PRR13	6.97e-31	0.377654	0.417	0.292	1.6e-26	apCAF
PTMS	1.63e-26	0.377171	0.433	0.319	3.74e-22	apCAF
HSPA1A	1.73e-31	0.377018	0.898	0.818	3.98e-27	apCAF
LYL1	5.65e-134	0.373893	0.107	0.008	1.29e-129	apCAF
EFHD2	8.81e-28	0.372675	0.252	0.151	2.02e-23	apCAF
HEXA	1.25e-22	0.372031	0.223	0.137	2.87e-18	apCAF
LAMTOR1	2.3e-26	0.371876	0.392	0.283	5.27e-22	apCAF
CD63	2.57e-62	0.371735	0.93	0.809	5.9e-58	apCAF
EPAS1	4.5e-66	0.370818	0.102	0.02	1.03e-61	apCAF
CITED2	2.24e-25	0.369306	0.241	0.139	5.14e-21	apCAF
UBE2L6	8.65e-42	0.368886	0.197	0.087	1.98e-37	apCAF
PNRC1	5.3e-33	0.367676	0.361	0.227	1.21e-28	apCAF
LAMTOR4	2.26e-38	0.366743	0.674	0.519	5.19e-34	apCAF
ATF3	4.21e-23	0.364667	0.277	0.171	9.65e-19	apCAF
RENBP	3.81e-137	0.364457	0.109	0.008	8.73e-133	apCAF
MRPL23	3.18e-23	0.363193	0.363	0.266	7.28e-19	apCAF
CORO1A	4.48e-56	0.362751	0.289	0.123	1.03e-51	apCAF
STXBP2	1.86e-53	0.360691	0.138	0.042	4.25e-49	apCAF
WAS	1.36e-100	0.359915	0.125	0.018	3.12e-96	apCAF
HIGD2A	3.64e-26	0.3599	0.493	0.381	8.34e-22	apCAF
WSB1	2.01e-29	0.359818	0.274	0.164	4.61e-25	apCAF
M6PR	4.41e-80	0.359167	0.153	0.036	1.01e-75	apCAF
RBPJ	3.08e-21	0.357319	0.26	0.172	7.05e-17	apCAF
CMTM6	2.46e-31	0.356328	0.178	0.086	5.64e-27	apCAF
CDKN1A	1.01e-28	0.355691	0.205	0.108	2.31e-24	apCAF
PCBD1	3.23e-23	0.35411	0.243	0.153	7.39e-19	apCAF
CD44	4e-34	0.352055	0.273	0.147	9.17e-30	apCAF
BAX	1.01e-24	0.351026	0.366	0.259	2.3e-20	apCAF
MT-CO2	9.43e-68	0.350514	0.997	0.972	2.16e-63	apCAF
GLIPR2	7.99e-33	0.350167	0.16	0.07	1.83e-28	apCAF
MARCKS	1.01e-13	0.349606	0.429	0.359	2.31e-09	apCAF
SMIM30	9.83e-24	0.349579	0.252	0.16	2.25e-19	apCAF
KCTD12	3.9e-25	0.348726	0.221	0.13	8.93e-21	apCAF
SLC16A3	5e-18	0.348276	0.337	0.252	1.15e-13	apCAF
BID	7.73e-24	0.348092	0.226	0.136	1.77e-19	apCAF
PLA2G16	1.49e-55	0.347279	0.124	0.033	3.42e-51	apCAF
IFITM3	1.52e-14	0.346865	0.898	0.81	3.49e-10	apCAF
COL4A2	4.92e-11	0.346173	0.107	0.062	1.13e-06	apCAF
MPP1	6.57e-30	0.344478	0.149	0.068	1.51e-25	apCAF
GBP2	5.51e-78	0.3443	0.148	0.034	1.26e-73	apCAF
SLC25A5	2.33e-23	0.343419	0.557	0.454	5.33e-19	apCAF
SKAP2	1.72e-108	0.341249	0.123	0.017	3.94e-104	apCAF
SELENOH	3.8e-26	0.340164	0.476	0.361	8.7e-22	apCAF
STOM	4.51e-37	0.339358	0.133	0.05	1.03e-32	apCAF
HSD17B11	2.29e-19	0.336981	0.237	0.155	5.24e-15	apCAF
HMGA1	6.05e-61	0.335286	0.131	0.035	1.39e-56	apCAF
DPP7	9.11e-27	0.33487	0.32	0.21	2.09e-22	apCAF
PIM3	5.68e-34	0.332857	0.142	0.058	1.3e-29	apCAF
SERPINB6	1.87e-20	0.332041	0.319	0.231	4.29e-16	apCAF
2024-03-02	1.47e-71	0.332017	0.125	0.028	3.36e-67	apCAF
IFI16	6.26e-18	0.330836	0.416	0.324	1.43e-13	apCAF
GSTO1	3.05e-24	0.330044	0.602	0.5	6.98e-20	apCAF
GNS	3.45e-52	0.329927	0.119	0.033	7.9e-48	apCAF
ANPEP	2.59e-76	0.329871	0.101	0.017	5.94e-72	apCAF
MT-CYB	2.53e-48	0.329849	0.961	0.888	5.79e-44	apCAF
PPP1R15A	9.86e-23	0.32575	0.524	0.391	2.26e-18	apCAF
DNAJB6	2.41e-23	0.325145	0.313	0.212	5.52e-19	apCAF
PLXND1	7.44e-34	0.324974	0.119	0.044	1.71e-29	apCAF
MT-ATP6	2.94e-44	0.324586	0.98	0.91	6.74e-40	apCAF
TALDO1	6.33e-18	0.324231	0.389	0.308	1.45e-13	apCAF
SNX3	4.58e-23	0.32183	0.61	0.49	1.05e-18	apCAF
TMEM179B	6.6e-20	0.321815	0.26	0.176	1.51e-15	apCAF
TAOK3	5.77e-33	0.32154	0.148	0.063	1.32e-28	apCAF
ARF6	1.31e-20	0.3214	0.313	0.218	3e-16	apCAF
RAP2B	4.87e-32	0.3212	0.109	0.04	1.11e-27	apCAF
METRNL	5.15e-20	0.319671	0.111	0.052	1.18e-15	apCAF
DAZAP2	7.96e-23	0.319223	0.295	0.197	1.82e-18	apCAF
SOCS3	5.89e-23	0.317871	0.178	0.096	1.35e-18	apCAF
H2AFJ	3.21e-18	0.317263	0.302	0.215	7.35e-14	apCAF
SCAMP2	3.66e-43	0.315796	0.161	0.063	8.38e-39	apCAF
IGFBP4	1.59e-33	0.315479	0.211	0.101	3.65e-29	apCAF
SNX6	1.32e-20	0.315255	0.249	0.163	3.01e-16	apCAF
PSMG2	5.08e-20	0.315152	0.233	0.15	1.17e-15	apCAF
NOP10	4.44e-31	0.313617	0.678	0.539	1.02e-26	apCAF
CREM	1.56e-25	0.313091	0.221	0.125	3.57e-21	apCAF
CYSTM1	3.46e-15	0.312048	0.221	0.151	7.92e-11	apCAF
ICAM1	9.43e-51	0.311092	0.102	0.025	2.16e-46	apCAF
TMEM219	9.47e-21	0.311063	0.37	0.274	2.17e-16	apCAF
CCDC50	1.45e-24	0.307868	0.152	0.076	3.33e-20	apCAF
FERMT3	8.1e-90	0.307041	0.107	0.015	1.86e-85	apCAF
CFL1	2.76e-25	0.306744	0.842	0.734	6.32e-21	apCAF
FOSB	1.73e-23	0.30518	0.333	0.217	3.96e-19	apCAF
TGIF1	3.95e-33	0.305163	0.127	0.049	9.06e-29	apCAF
LAMP1	8.41e-10	0.305155	0.205	0.153	1.93e-05	apCAF
ATP6V1B2	9.32e-40	0.304952	0.129	0.046	2.14e-35	apCAF
IGFBP7	7.98e-21	0.304912	0.423	0.309	1.83e-16	apCAF
MT-ND2	1.3e-44	0.304452	0.958	0.862	2.97e-40	apCAF
MAF	1.97e-15	0.302646	0.136	0.078	4.51e-11	apCAF
ATP6V1E1	3.1e-15	0.301601	0.274	0.201	7.11e-11	apCAF
MYH9	3.51e-14	0.300014	0.22	0.152	8.03e-10	apCAF
HACD4	3.89e-75	0.299077	0.104	0.018	8.91e-71	apCAF
TMEM70	2.08e-17	0.299066	0.207	0.134	4.77e-13	apCAF
ERP29	2.79e-25	0.298812	0.474	0.361	6.4e-21	apCAF
DOK2	8.55e-59	0.298345	0.167	0.051	1.96e-54	apCAF
NECTIN2	4.89e-16	0.298197	0.205	0.135	1.12e-11	apCAF
FUOM	1.38e-20	0.297697	0.145	0.077	3.16e-16	apCAF
NMI	4.27e-46	0.295982	0.125	0.039	9.77e-42	apCAF
SELENOT	8.85e-18	0.295324	0.28	0.198	2.03e-13	apCAF
KLF2	7.96e-13	0.295257	0.239	0.166	1.82e-08	apCAF
UPP1	5.16e-29	0.293503	0.14	0.061	1.18e-24	apCAF
MT-ND4	1.37e-44	0.293097	0.99	0.947	3.13e-40	apCAF
NR4A2	1.78e-19	0.292653	0.223	0.137	4.08e-15	apCAF
TMBIM6	2.18e-22	0.292286	0.587	0.475	5e-18	apCAF
ISCU	9.19e-18	0.290047	0.372	0.283	2.11e-13	apCAF
SYPL1	4.98e-16	0.289726	0.168	0.103	1.14e-11	apCAF
C9orf16	9.05e-16	0.289508	0.464	0.382	2.07e-11	apCAF
SQSTM1	4.46e-12	0.288146	0.286	0.22	1.02e-07	apCAF
OSTF1	3.12e-24	0.287803	0.24	0.146	7.15e-20	apCAF
PTPRC	3.34e-69	0.287466	0.231	0.076	7.65e-65	apCAF
SMDT1	3.14e-20	0.283843	0.369	0.271	7.19e-16	apCAF
EPSTI1	2.66e-21	0.283456	0.13	0.064	6.09e-17	apCAF
RGS19	5.57e-37	0.283272	0.142	0.055	1.28e-32	apCAF
MT-ND1	1.11e-31	0.283081	0.919	0.786	2.55e-27	apCAF
TRAPPC1	2.03e-18	0.283024	0.445	0.352	4.66e-14	apCAF
ATG3	5.75e-18	0.281428	0.245	0.165	1.32e-13	apCAF
RNF149	2.03e-12	0.281239	0.187	0.128	4.65e-08	apCAF
RAB11A	5.53e-12	0.279737	0.306	0.242	1.27e-07	apCAF
NDUFB10	8.42e-19	0.279317	0.458	0.363	1.93e-14	apCAF
ATP2B1-AS1	2.71e-20	0.277765	0.117	0.056	6.2e-16	apCAF
MT-ND5	8.3e-23	0.27733	0.758	0.613	1.9e-18	apCAF
POLD4	3.88e-25	0.277031	0.129	0.059	8.89e-21	apCAF
GAPDH	2.2e-25	0.275941	0.954	0.894	5.05e-21	apCAF
ARL6IP5	8.06e-17	0.274695	0.409	0.323	1.85e-12	apCAF
PHLDA2	1.13e-16	0.274685	0.145	0.081	2.58e-12	apCAF
LRMDA	5.05e-29	0.273617	0.116	0.047	1.16e-24	apCAF
HSPA1B	3.4e-19	0.272324	0.592	0.484	7.79e-15	apCAF
RILPL2	2.17e-22	0.271791	0.157	0.082	4.97e-18	apCAF
DHRS7	4.02e-13	0.271227	0.241	0.176	9.2e-09	apCAF
LYSMD2	3.73e-33	0.270616	0.131	0.052	8.55e-29	apCAF
CTSC	4.2e-13	0.268953	0.537	0.452	9.63e-09	apCAF
ZDHHC12	6.08e-46	0.267503	0.107	0.03	1.39e-41	apCAF
NUDT14	8.7e-18	0.267126	0.175	0.105	1.99e-13	apCAF
RAP1A	5.79e-16	0.267045	0.274	0.196	1.33e-11	apCAF
ARL4C	9.7e-17	0.266661	0.159	0.092	2.22e-12	apCAF
UNC93B1	4.73e-19	0.26641	0.141	0.076	1.08e-14	apCAF
RPS15A	1.98e-51	0.266325	0.983	0.941	4.55e-47	apCAF
DYNLRB1	1.07e-12	0.265772	0.374	0.306	2.45e-08	apCAF
PPP1R18	9.71e-28	0.263411	0.166	0.08	2.23e-23	apCAF
RAC2	8.47e-35	0.263296	0.188	0.082	1.94e-30	apCAF
ANKH	3.73e-24	0.263064	0.138	0.065	8.55e-20	apCAF
LRRFIP1	1.38e-14	0.262971	0.322	0.244	3.15e-10	apCAF
ACADVL	6.79e-21	0.262542	0.257	0.164	1.56e-16	apCAF
COX4I1	1.19e-23	0.26021	0.882	0.791	2.72e-19	apCAF
NRP2	8.52e-09	0.259839	0.207	0.157	0.000195263	apCAF
DBNL	2.46e-22	0.258383	0.181	0.101	5.63e-18	apCAF
AP2S1	1.22e-19	0.25818	0.679	0.572	2.78e-15	apCAF
IL13RA1	6.16e-23	0.256941	0.101	0.043	1.41e-18	apCAF
ARPC4	3.27e-13	0.256834	0.325	0.257	7.49e-09	apCAF
ZFP36L2	1.16e-20	0.255489	0.298	0.196	2.66e-16	apCAF
NDUFC2	2.51e-18	0.255355	0.548	0.445	5.74e-14	apCAF
GNAQ	6.17e-15	0.254647	0.15	0.091	1.41e-10	apCAF
TPI1	3.86e-16	0.254034	0.724	0.615	8.85e-12	apCAF
MCRIP2	8.33e-19	0.251674	0.129	0.067	1.91e-14	apCAF
RPS2	8.36e-40	0.251348	0.994	0.981	1.92e-35	apCAF
GSN	2.8e-22	0.251324	0.478	0.374	6.43e-18	apCAF
GYPC	7.38e-07	0.250707	0.264	0.219	0.0169099	apCAF
HSPG2	0.000223307	0.416539	0.206	0.179	1	apCAF
GNG11	0.00778759	0.680962	0.333	0.349	1	apCAF
PLA2G2A	0	4.52887	0.479	0.078	0	infCAF
IGFBP71	0	4.44362	0.994	0.271	0	infCAF
SFRP2	0	4.41316	0.694	0.084	0	infCAF
APOD	0	4.13814	0.469	0.059	0	infCAF
MGP	0	4.08907	0.958	0.417	0	infCAF
CFD	0	3.98418	0.588	0.102	0	infCAF
SFRP4	0	3.65984	0.573	0.052	0	infCAF
CXCL14	1.21e-154	3.52915	0.635	0.303	2.77e-150	infCAF
TIMP1	0	3.4706	0.993	0.736	0	infCAF
DCN	0	3.32064	0.84	0.327	0	infCAF
COMP	0	3.27344	0.505	0.068	0	infCAF
TAGLN	0	3.24806	0.715	0.089	0	infCAF
THY1	0	3.14305	0.82	0.113	0	infCAF
PI16	0	2.92544	0.336	0.026	0	infCAF
CCDC80	0	2.86008	0.713	0.088	0	infCAF
ACTA2	2.5e-247	2.73191	0.559	0.136	5.74e-243	infCAF
MFAP5	0	2.73084	0.522	0.017	0	infCAF
IGFBP41	0	2.68081	0.719	0.068	0	infCAF
EFEMP1	0	2.60477	0.541	0.057	0	infCAF
SERPING1	0	2.57378	0.763	0.058	0	infCAF
C1R	0	2.55321	0.652	0.031	0	infCAF
CTGF	2.73e-258	2.42711	0.539	0.12	6.26e-254	infCAF
MMP91	1.61e-08	2.42521	0.195	0.129	0.000369714	infCAF
C3	0	2.33073	0.447	0.041	0	infCAF
IGFBP6	0	2.31366	0.47	0.031	0	infCAF
FBLN1	2.03e-221	2.28664	0.66	0.246	4.65e-217	infCAF
PRSS23	0	2.24403	0.665	0.091	0	infCAF
LUM	1.16e-178	2.19973	0.938	0.797	2.67e-174	infCAF
C1S	0	2.19467	0.611	0.02	0	infCAF
PLAC9	0	2.07577	0.796	0.218	0	infCAF
SERPINF1	1.95e-183	2.01914	0.819	0.465	4.47e-179	infCAF
POSTN	3.43e-226	1.98618	0.33	0.046	7.87e-222	infCAF
MYL9	4.83e-254	1.97194	0.723	0.246	1.11e-249	infCAF
CALD1	8.81e-291	1.968	0.933	0.496	2.02e-286	infCAF
IGF1	0	1.94199	0.406	0.018	0	infCAF
CFH	0	1.86588	0.534	0.065	0	infCAF
TPPP3	2.67e-275	1.85409	0.435	0.07	6.12e-271	infCAF
GSN1	8.33e-200	1.79459	0.787	0.356	1.91e-195	infCAF
RARRES1	0	1.71672	0.335	0.012	0	infCAF
FBN1	0	1.70917	0.548	0.063	0	infCAF
SELENOM	1.8e-274	1.66574	0.819	0.323	4.14e-270	infCAF
COL6A2	3.43e-250	1.66395	0.856	0.347	7.85e-246	infCAF
CLU	1.5e-75	1.64966	0.542	0.277	3.44e-71	infCAF
RGS5	2.27e-197	1.62721	0.132	0.005	5.21e-193	infCAF
PRG4	1.22e-290	1.61683	0.168	0.004	2.8e-286	infCAF
CCL21	2.13e-120	1.61107	0.36	0.094	4.87e-116	infCAF
SPON2	0	1.5326	0.482	0.047	0	infCAF
IFI271	7.71e-202	1.53127	0.556	0.147	1.77e-197	infCAF
LHFPL6	0	1.48447	0.491	0.032	0	infCAF
EMP1	0	1.48272	0.536	0.053	0	infCAF
CD631	2.88e-303	1.4789	0.988	0.813	6.59e-299	infCAF
COL4A21	0	1.45128	0.43	0.039	0	infCAF
SPARCL11	1.86e-285	1.44711	0.403	0.052	4.25e-281	infCAF
LGALS3BP	0	1.4381	0.576	0.079	0	infCAF
ITM2B1	2.08e-217	1.42796	0.936	0.612	4.76e-213	infCAF
COL3A1	1.3e-135	1.42679	0.973	0.851	2.98e-131	infCAF
MMP2	1.98e-165	1.40368	0.486	0.142	4.54e-161	infCAF
ASPN	0	1.39537	0.398	0.007	0	infCAF
CTHRC1	2.41e-110	1.39336	0.732	0.434	5.53e-106	infCAF
C11orf96	0	1.37685	0.416	0.033	0	infCAF
PDGFRB	0	1.37165	0.364	0.026	0	infCAF
HTRA3	1.12e-288	1.36924	0.422	0.06	2.57e-284	infCAF
CCL19	1.13e-88	1.35357	0.116	0.013	2.59e-84	infCAF
SOD3	0	1.34017	0.392	0.022	0	infCAF
IFITM31	1.39e-256	1.33995	0.984	0.809	3.18e-252	infCAF
PHLDA3	0	1.33079	0.455	0.033	0	infCAF
MFAP4	0	1.32901	0.382	0.01	0	infCAF
CD91	5.5e-118	1.31344	0.681	0.348	1.26e-113	infCAF
NBL1	6.81e-220	1.30662	0.536	0.133	1.56e-215	infCAF
COL14A1	0	1.29058	0.427	0.013	0	infCAF
CYR61	5.87e-90	1.28823	0.536	0.236	1.35e-85	infCAF
FN1	2.02e-97	1.26507	0.781	0.458	4.63e-93	infCAF
FGF7	0	1.24055	0.346	0.005	0	infCAF
GGT5	0	1.23988	0.423	0.007	0	infCAF
VCAN	3.62e-134	1.22499	0.674	0.299	8.29e-130	infCAF
AEBP1	5.95e-183	1.21973	0.528	0.152	1.36e-178	infCAF
LAPTM4A	1.06e-186	1.21947	0.931	0.605	2.43e-182	infCAF
PLPP1	0	1.21671	0.44	0.06	0	infCAF
TNFAIP6	0	1.20354	0.335	0.005	0	infCAF
RARRES2	3.62e-94	1.19835	0.684	0.39	8.28e-90	infCAF
FBLN2	0	1.19528	0.393	0.037	0	infCAF
CYGB	0	1.16199	0.357	0.007	0	infCAF
COL6A3	2.09e-131	1.14849	0.85	0.498	4.79e-127	infCAF
TNFRSF12A	3.41e-143	1.14758	0.486	0.151	7.82e-139	infCAF
CD591	1.74e-186	1.14245	0.608	0.198	3.99e-182	infCAF
ITGB1	4.13e-171	1.13521	0.718	0.293	9.47e-167	infCAF
LRP1	2.75e-235	1.12995	0.501	0.106	6.29e-231	infCAF
COL1A1	5.19e-85	1.12535	0.992	0.934	1.19e-80	infCAF
COL1A2	2.15e-109	1.11591	0.984	0.905	4.94e-105	infCAF
AKAP12	0	1.11313	0.353	0.009	0	infCAF
ARID5B	1.77e-247	1.11247	0.521	0.108	4.06e-243	infCAF
PRRX1	6.14e-211	1.11079	0.567	0.157	1.41e-206	infCAF
COL4A1	2.34e-281	1.10903	0.297	0.026	5.35e-277	infCAF
MYL12B1	3.73e-151	1.09359	0.833	0.47	8.56e-147	infCAF
CRABP2	8.87e-43	1.09009	0.304	0.134	2.03e-38	infCAF
MYL12A1	5.91e-133	1.0864	0.852	0.529	1.35e-128	infCAF
CAV11	2.92e-265	1.08492	0.34	0.039	6.69e-261	infCAF
INAFM1	9.79e-216	1.07585	0.48	0.108	2.24e-211	infCAF
ADIRF	6.61e-08	1.07208	0.369	0.291	0.00151501	infCAF
TAX1BP3	2.4e-229	1.06577	0.553	0.136	5.49e-225	infCAF
THBS1	6.24e-210	1.05194	0.313	0.044	1.43e-205	infCAF
MEG3	3.45e-283	1.04804	0.414	0.056	7.9e-279	infCAF
ITM2A	4.49e-135	1.03906	0.525	0.177	1.03e-130	infCAF
NR2F2	0	1.02638	0.306	0.017	0	infCAF
CHI3L1	1.09e-123	1.02333	0.104	0.006	2.49e-119	infCAF
FBLN5	0	1.02052	0.337	0.012	0	infCAF
PDLIM2	7.65e-174	1.01993	0.568	0.181	1.75e-169	infCAF
NOTCH3	2.12e-240	1.01531	0.307	0.036	4.85e-236	infCAF
C12orf57	2.56e-153	1.01509	0.716	0.305	5.86e-149	infCAF
HES4	1.14e-129	1.01359	0.406	0.117	2.61e-125	infCAF
UACA	1.86e-305	1.01345	0.31	0.026	4.27e-301	infCAF
THBS2	8.21e-122	1.00874	0.467	0.157	1.88e-117	infCAF
CRIP21	4.46e-199	0.986089	0.472	0.106	1.02e-194	infCAF
AGT	1.86e-57	0.984428	0.189	0.053	4.26e-53	infCAF
LIMA1	1.01e-183	0.977191	0.439	0.102	2.31e-179	infCAF
TFPI1	0	0.972796	0.348	0.021	0	infCAF
C1QTNF3	9.86e-242	0.965351	0.26	0.024	2.26e-237	infCAF
THBS4	0	0.96255	0.241	0.01	0	infCAF
CYSTM11	7.97e-166	0.958161	0.485	0.134	1.83e-161	infCAF
SCRG1	0	0.953916	0.248	0.01	0	infCAF
PPIC	3.8e-98	0.95178	0.74	0.432	8.7e-94	infCAF
EFEMP2	8.59e-148	0.949151	0.521	0.173	1.97e-143	infCAF
SULF1	1.31e-227	0.932684	0.341	0.048	3e-223	infCAF
CRIP1	2.36e-113	0.928653	0.399	0.116	5.41e-109	infCAF
APOE1	2.04e-66	0.92635	0.492	0.226	4.68e-62	infCAF
COL8A1	7.18e-191	0.920877	0.342	0.059	1.65e-186	infCAF
COL6A1	1.61e-96	0.914433	0.73	0.391	3.68e-92	infCAF
FAP	0	0.908301	0.339	0.026	0	infCAF
CYTOR	4.94e-101	0.904989	0.585	0.255	1.13e-96	infCAF
CD248	0	0.894633	0.362	0.036	0	infCAF
FSTL1	4.5e-90	0.891366	0.658	0.345	1.03e-85	infCAF
PROCR	0	0.890455	0.301	0.016	0	infCAF
MXRA8	1.8e-110	0.887809	0.618	0.278	4.11e-106	infCAF
OLFML2B	2.65e-136	0.883538	0.383	0.099	6.08e-132	infCAF
FNDC1	1.85e-194	0.88303	0.305	0.045	4.24e-190	infCAF
FILIP1L	1.02e-193	0.871937	0.307	0.045	2.34e-189	infCAF
PTMS1	3.2e-113	0.870389	0.665	0.308	7.33e-109	infCAF
NFIB	0	0.845934	0.328	0.028	0	infCAF
TSPAN41	2.68e-157	0.841926	0.427	0.107	6.13e-153	infCAF
OAF	8.06e-112	0.836085	0.518	0.2	1.85e-107	infCAF
ELN	5.82e-190	0.835505	0.262	0.033	1.33e-185	infCAF
YBX31	1.18e-112	0.831688	0.491	0.182	2.7e-108	infCAF
NNMT	2.69e-65	0.83129	0.846	0.608	6.16e-61	infCAF
OGN	2.02e-173	0.822461	0.276	0.041	4.62e-169	infCAF
TNFRSF1A1	6.8e-194	0.820053	0.421	0.087	1.56e-189	infCAF
CAVIN3	5.8e-82	0.819656	0.625	0.318	1.33e-77	infCAF
TSHZ2	2.82e-209	0.815631	0.383	0.065	6.47e-205	infCAF
DSTN	1.01e-84	0.804492	0.866	0.566	2.31e-80	infCAF
NUPR1	1.74e-78	0.789558	0.826	0.514	4e-74	infCAF
LRRC32	0	0.785423	0.27	0.009	0	infCAF
SDC2	8.28e-78	0.782883	0.562	0.28	1.9e-73	infCAF
PDLIM3	1.56e-192	0.782051	0.238	0.026	3.57e-188	infCAF
SPON1	9.73e-206	0.779065	0.305	0.042	2.23e-201	infCAF
PRELP	3.65e-74	0.77344	0.283	0.09	8.36e-70	infCAF
GEM	1.65e-288	0.770091	0.26	0.017	3.77e-284	infCAF
SGCE	5.71e-246	0.767082	0.324	0.039	1.31e-241	infCAF
HTRA1	9.58e-67	0.762926	0.577	0.301	2.2e-62	infCAF
MFGE8	3.54e-92	0.762727	0.433	0.165	8.11e-88	infCAF
LGALS31	4.65e-89	0.762554	0.705	0.373	1.07e-84	infCAF
SERPINE1	2.02e-138	0.76135	0.175	0.019	4.64e-134	infCAF
ISLR	1.01e-89	0.76062	0.343	0.112	2.32e-85	infCAF
WISP2	1.7e-276	0.75684	0.161	0.004	3.9e-272	infCAF
LTBP2	0	0.751877	0.273	0.012	0	infCAF
PALLD	2.39e-142	0.7502	0.304	0.061	5.49e-138	infCAF
PDGFRL	1.17e-193	0.749452	0.264	0.033	2.68e-189	infCAF
COL18A1	8.98e-35	0.738328	0.305	0.15	2.06e-30	infCAF
C1orf541	4.94e-176	0.738158	0.314	0.05	1.13e-171	infCAF
SERPINE2	2.12e-29	0.73598	0.459	0.284	4.85e-25	infCAF
H2AFJ1	3.61e-117	0.735105	0.542	0.201	8.26e-113	infCAF
CAVIN1	1.45e-116	0.732278	0.412	0.128	3.31e-112	infCAF
TGFB3	6.26e-202	0.728999	0.236	0.024	1.43e-197	infCAF
LXN	5.93e-73	0.722979	0.259	0.077	1.36e-68	infCAF
MAP1B	1.68e-99	0.718779	0.44	0.158	3.84e-95	infCAF
GPX8	6.94e-85	0.714283	0.463	0.195	1.59e-80	infCAF
EID1	1.2e-84	0.711124	0.765	0.439	2.75e-80	infCAF
IFI161	4.46e-86	0.708181	0.638	0.312	1.02e-81	infCAF
TMEM98	1.55e-127	0.707809	0.414	0.122	3.54e-123	infCAF
COL15A1	1.03e-109	0.705347	0.193	0.031	2.37e-105	infCAF
SELENOW	2.77e-84	0.703723	0.723	0.398	6.36e-80	infCAF
SULF2	1.75e-301	0.702686	0.249	0.014	4e-297	infCAF
2024-09-07	6.36e-77	0.700143	0.711	0.398	1.46e-72	infCAF
MIR4435-2HG	4.12e-83	0.699099	0.349	0.117	9.44e-79	infCAF
FHL2	1.41e-166	0.698594	0.282	0.045	3.23e-162	infCAF
TCIM	9.86e-190	0.692212	0.189	0.014	2.26e-185	infCAF
ITGBL1	0	0.690132	0.224	0.009	0	infCAF
ANGPTL4	1.92e-138	0.688069	0.215	0.03	4.41e-134	infCAF
FOS1	6.43e-54	0.686002	0.763	0.519	1.47e-49	infCAF
HCFC1R1	1.48e-71	0.684919	0.485	0.228	3.38e-67	infCAF
SELENOS	1.41e-78	0.683065	0.601	0.305	3.22e-74	infCAF
LY6E	1.29e-61	0.68054	0.804	0.538	2.95e-57	infCAF
CRISPLD2	8.26e-221	0.675883	0.225	0.019	1.89e-216	infCAF
RGS16	3.58e-65	0.675283	0.259	0.08	8.19e-61	infCAF
MMP14	4.22e-61	0.670976	0.432	0.194	9.66e-57	infCAF
CNN3	7.29e-84	0.670304	0.636	0.315	1.67e-79	infCAF
MPG	2.53e-134	0.668683	0.37	0.091	5.79e-130	infCAF
RUNX1	5.81e-136	0.668152	0.31	0.064	1.33e-131	infCAF
BGN	1.89e-63	0.665965	0.862	0.556	4.32e-59	infCAF
CILP	5.67e-276	0.663958	0.151	0.003	1.3e-271	infCAF
PPP1R14A	6.7e-22	0.663273	0.119	0.045	1.54e-17	infCAF
PHLDA21	5.61e-65	0.659791	0.25	0.076	1.29e-60	infCAF
PHPT1	2.56e-76	0.659351	0.736	0.432	5.87e-72	infCAF
SSPN	0	0.653205	0.249	0.011	0	infCAF
NEXN	2.32e-113	0.651106	0.288	0.067	5.32e-109	infCAF
CDH11	1.41e-112	0.646276	0.318	0.08	3.23e-108	infCAF
CYP1B1	3.41e-69	0.6439	0.29	0.099	7.82e-65	infCAF
LAMB2	1.48e-121	0.643501	0.293	0.064	3.38e-117	infCAF
PCOLCE	1.25e-56	0.639564	0.814	0.538	2.86e-52	infCAF
PHLDA1	9.57e-75	0.637463	0.31	0.1	2.19e-70	infCAF
CYBRD1	3.72e-95	0.636771	0.358	0.114	8.53e-91	infCAF
EGR11	1.36e-85	0.635478	0.479	0.185	3.12e-81	infCAF
GPNMB1	2.28e-129	0.633904	0.307	0.064	5.23e-125	infCAF
NTRK2	0	0.624829	0.241	0.005	0	infCAF
STEAP1	6.06e-136	0.622261	0.249	0.043	1.39e-131	infCAF
SFRP1	5.58e-146	0.614896	0.16	0.015	1.28e-141	infCAF
ARPC1B1	2.08e-80	0.612215	0.553	0.241	4.77e-76	infCAF
CXCL12	7.41e-178	0.611096	0.19	0.017	1.7e-173	infCAF
GNG111	3.78e-67	0.604721	0.609	0.325	8.66e-63	infCAF
NUCKS1	9.18e-67	0.603521	0.632	0.336	2.1e-62	infCAF
ID4	6.23e-53	0.602243	0.26	0.095	1.43e-48	infCAF
CST31	3.59e-134	0.594832	0.979	0.837	8.22e-130	infCAF
TMEM176B1	2.26e-104	0.594034	0.278	0.062	5.17e-100	infCAF
ANGPT2	5.86e-130	0.593513	0.164	0.018	1.34e-125	infCAF
TIMP2	5.28e-68	0.591292	0.513	0.244	1.21e-63	infCAF
TMEM176A1	5.09e-139	0.585222	0.219	0.03	1.17e-134	infCAF
PLAU1	2.24e-165	0.585115	0.227	0.027	5.14e-161	infCAF
HSPB12	1.95e-38	0.583677	0.956	0.793	4.46e-34	infCAF
AHNAK	2.36e-72	0.58124	0.443	0.186	5.41e-68	infCAF
PDGFRA	9.24e-107	0.579857	0.29	0.071	2.12e-102	infCAF
S100A16	5.54e-65	0.579208	0.478	0.22	1.27e-60	infCAF
SPARC	6.72e-41	0.57877	0.988	0.914	1.54e-36	infCAF
GAS61	5.96e-108	0.578688	0.252	0.052	1.37e-103	infCAF
RBMS3	4.12e-279	0.578371	0.218	0.011	9.44e-275	infCAF
LMCD1	1.48e-161	0.577247	0.255	0.037	3.39e-157	infCAF
PLXDC1	7.18e-150	0.574555	0.139	0.01	1.64e-145	infCAF
RAB34	5.05e-73	0.571762	0.459	0.204	1.16e-68	infCAF
ABCA8	0	0.571154	0.173	0.002	0	infCAF
LOXL1	9.66e-49	0.568995	0.308	0.131	2.21e-44	infCAF
SLIT3	2.11e-165	0.567982	0.229	0.028	4.83e-161	infCAF
TNXB	9.71e-210	0.566401	0.152	0.006	2.22e-205	infCAF
ISG151	1.63e-36	0.564686	0.609	0.368	3.73e-32	infCAF
CD151	4.12e-61	0.563033	0.618	0.344	9.44e-57	infCAF
JAG1	5.01e-135	0.561916	0.21	0.03	1.15e-130	infCAF
DEPP1	4.54e-41	0.561739	0.187	0.063	1.04e-36	infCAF
IFITM1	2.43e-83	0.561583	0.382	0.133	5.57e-79	infCAF
MAP1A	1.58e-136	0.556175	0.218	0.032	3.62e-132	infCAF
ATP6V0E11	1.72e-58	0.555491	0.825	0.558	3.94e-54	infCAF
CERCAM	7.62e-75	0.550889	0.397	0.156	1.75e-70	infCAF
CYB5R3	1.06e-71	0.547696	0.463	0.205	2.44e-67	infCAF
PLTP1	2.31e-87	0.547134	0.314	0.093	5.29e-83	infCAF
CD811	4.11e-59	0.541459	0.412	0.183	9.41e-55	infCAF
OSTC	1.7e-54	0.539776	0.773	0.49	3.9e-50	infCAF
EMP2	3.78e-64	0.538415	0.29	0.102	8.67e-60	infCAF
LEPROT	3.63e-72	0.538011	0.386	0.152	8.32e-68	infCAF
GPX3	2.13e-58	0.53718	0.141	0.03	4.89e-54	infCAF
KCNJ8	2.17e-203	0.536462	0.169	0.01	4.96e-199	infCAF
PODN	0	0.53601	0.184	0.003	0	infCAF
MT-CYB1	3.51e-82	0.535552	0.988	0.891	8.04e-78	infCAF
ENG1	3.41e-105	0.534207	0.307	0.076	7.82e-101	infCAF
CTSA1	3.18e-80	0.530628	0.411	0.153	7.28e-76	infCAF
ABI3BP	2.67e-297	0.530231	0.18	0.005	6.11e-293	infCAF
SH3BGRL1	7.88e-64	0.529857	0.485	0.229	1.81e-59	infCAF
LTBP1	1.32e-62	0.529609	0.256	0.084	3.02e-58	infCAF
SNX31	5.39e-54	0.527864	0.762	0.485	1.23e-49	infCAF
SPTBN1	8.6e-86	0.524726	0.319	0.097	1.97e-81	infCAF
ACADVL1	6.86e-88	0.523649	0.432	0.156	1.57e-83	infCAF
SLPI	1.78e-52	0.521677	0.127	0.027	4.08e-48	infCAF
RAB31	1.89e-54	0.521613	0.337	0.143	4.33e-50	infCAF
SCG2	9.59e-249	0.519159	0.132	0.002	2.2e-244	infCAF
TIMP3	2.01e-33	0.515955	0.277	0.13	4.6e-29	infCAF
SPOCK1	2.91e-149	0.514499	0.227	0.032	6.68e-145	infCAF
SELENOF	2.25e-60	0.512799	0.612	0.338	5.16e-56	infCAF
LAMC1	2.35e-64	0.50849	0.279	0.094	5.39e-60	infCAF
EMC7	2.46e-56	0.505414	0.497	0.256	5.64e-52	infCAF
COL10A1	6.36e-264	0.501206	0.172	0.005	1.46e-259	infCAF
ZNF706	3.28e-52	0.500681	0.553	0.304	7.53e-48	infCAF
GADD45A	1.74e-50	0.500652	0.375	0.167	3.98e-46	infCAF
LTBP3	1.07e-105	0.498896	0.25	0.053	2.45e-101	infCAF
ANKH1	1.23e-74	0.496822	0.236	0.062	2.82e-70	infCAF
DDAH2	6.55e-66	0.496273	0.403	0.166	1.5e-61	infCAF
MGST3	5.34e-46	0.495596	0.831	0.555	1.22e-41	infCAF
GLIPR21	1.38e-99	0.495532	0.279	0.067	3.16e-95	infCAF
TMEM100	1.18e-100	0.49553	0.144	0.018	2.7e-96	infCAF
IGFBP3	9.93e-08	0.494421	0.146	0.093	0.00227529	infCAF
DAAM1	5.64e-65	0.49374	0.216	0.06	1.29e-60	infCAF
CHD9	7e-79	0.493611	0.301	0.092	1.6e-74	infCAF
YPEL3	1.51e-70	0.493203	0.302	0.099	3.47e-66	infCAF
MMP23B	4.89e-164	0.49285	0.2	0.021	1.12e-159	infCAF
ECM2	1.04e-224	0.491426	0.192	0.012	2.39e-220	infCAF
AL583785.1	3.6e-182	0.489238	0.126	0.005	8.24e-178	infCAF
COX7A1	9.99e-59	0.486999	0.504	0.246	2.29e-54	infCAF
TGFB1I1	3.91e-56	0.486792	0.307	0.121	8.96e-52	infCAF
HEXB1	8.02e-57	0.486736	0.393	0.174	1.84e-52	infCAF
IGFBP51	3.48e-16	0.486662	0.696	0.519	7.97e-12	infCAF
A2M1	2.59e-11	0.485376	0.282	0.197	5.93e-07	infCAF
VIM	1.5e-53	0.484629	0.981	0.881	3.43e-49	infCAF
FHL1	2.64e-85	0.484273	0.185	0.037	6.04e-81	infCAF
SCPEP1	2.03e-74	0.483943	0.278	0.085	4.65e-70	infCAF
PLXDC2	2.5e-130	0.483821	0.2	0.027	5.73e-126	infCAF
UBE2E2	5.44e-70	0.483357	0.29	0.097	1.25e-65	infCAF
MXRA5	1.17e-47	0.483188	0.335	0.148	2.68e-43	infCAF
ISCU1	6.32e-59	0.482921	0.538	0.276	1.45e-54	infCAF
MYH91	9.32e-41	0.480664	0.322	0.148	2.14e-36	infCAF
SOX4	2.81e-59	0.48018	0.605	0.32	6.44e-55	infCAF
NID2	1.75e-153	0.479485	0.185	0.019	4.01e-149	infCAF
CEBPD1	3.12e-39	0.47945	0.524	0.297	7.14e-35	infCAF
FKBP2	3.97e-59	0.479115	0.695	0.398	9.1e-55	infCAF
FAM3C	4.35e-66	0.478229	0.331	0.124	9.96e-62	infCAF
RHOC	1.72e-45	0.477063	0.751	0.484	3.94e-41	infCAF
TUBB6	1.03e-73	0.476266	0.276	0.084	2.37e-69	infCAF
SMIM14	9.62e-76	0.476133	0.296	0.094	2.2e-71	infCAF
CIRBP	6.99e-52	0.472771	0.79	0.504	1.6e-47	infCAF
PSAP1	5.93e-65	0.472232	0.74	0.427	1.36e-60	infCAF
PAM	1.8e-68	0.472159	0.229	0.065	4.12e-64	infCAF
FOXS1	1.43e-189	0.47161	0.127	0.004	3.27e-185	infCAF
RAP1B	1.52e-57	0.469584	0.452	0.219	3.49e-53	infCAF
EPS8	1.51e-106	0.469423	0.198	0.033	3.45e-102	infCAF
LAMP11	2.93e-68	0.468711	0.372	0.143	6.7e-64	infCAF
NPDC11	3.97e-105	0.467543	0.283	0.066	9.09e-101	infCAF
SLC6A6	1.94e-66	0.467001	0.151	0.031	4.46e-62	infCAF
IL6ST	3.09e-77	0.466826	0.241	0.064	7.09e-73	infCAF
RHOA1	1.49e-43	0.466624	0.686	0.435	3.42e-39	infCAF
ANXA5	2.53e-44	0.46572	0.71	0.445	5.81e-40	infCAF
CCPG1	3.17e-70	0.465164	0.288	0.094	7.26e-66	infCAF
ADAM12	3.52e-120	0.464946	0.208	0.033	8.07e-116	infCAF
CSRP1	3.02e-60	0.464851	0.225	0.067	6.91e-56	infCAF
GAS1	2.8e-141	0.464104	0.164	0.016	6.41e-137	infCAF
DIO2	1.08e-68	0.459532	0.174	0.039	2.48e-64	infCAF
CLEC2B1	4.2e-89	0.457428	0.423	0.135	9.62e-85	infCAF
CTSK	1.44e-49	0.45671	0.658	0.382	3.29e-45	infCAF
MARCKS1	1.9e-36	0.456565	0.567	0.353	4.35e-32	infCAF
MGST1	1.44e-28	0.456478	0.347	0.197	3.3e-24	infCAF
FMOD	3.22e-273	0.456236	0.168	0.004	7.37e-269	infCAF
PLAT	4.29e-207	0.456053	0.164	0.008	9.84e-203	infCAF
HAS1	3.34e-203	0.455282	0.105	0.001	7.66e-199	infCAF
MEDAG	3.93e-257	0.4518	0.144	0.003	9e-253	infCAF
ADD3	1.25e-150	0.451178	0.22	0.028	2.85e-146	infCAF
NME4	1.01e-49	0.450398	0.407	0.198	2.32e-45	infCAF
CCDC102B	2.32e-99	0.448835	0.1	0.008	5.31e-95	infCAF
BHLHE41	2.18e-115	0.448734	0.193	0.029	5e-111	infCAF
LOX	1.51e-39	0.448334	0.323	0.153	3.47e-35	infCAF
TSC22D11	4.21e-32	0.448129	0.343	0.18	9.66e-28	infCAF
PDLIM7	3.51e-50	0.447469	0.405	0.195	8.04e-46	infCAF
HES11	6.9e-36	0.446644	0.362	0.18	1.58e-31	infCAF
FOXP1	3.36e-74	0.445666	0.311	0.1	7.69e-70	infCAF
CTTN	3.48e-76	0.444145	0.239	0.063	7.97e-72	infCAF
MRPS21	1.98e-51	0.439586	0.665	0.388	4.54e-47	infCAF
GPC3	4.74e-117	0.438537	0.128	0.012	1.09e-112	infCAF
CAMK2N1	9e-72	0.437716	0.181	0.041	2.06e-67	infCAF
TM4SF11	2.52e-96	0.437237	0.206	0.038	5.77e-92	infCAF
TNFSF101	2.19e-71	0.436395	0.236	0.061	5.03e-67	infCAF
GOLIM4	2.11e-44	0.435419	0.323	0.146	4.83e-40	infCAF
PSMG21	1.36e-65	0.434902	0.369	0.144	3.13e-61	infCAF
PMP22	8.6e-37	0.434396	0.651	0.402	1.97e-32	infCAF
DYNLRB11	3.31e-50	0.433695	0.542	0.297	7.58e-46	infCAF
SNX9	3.86e-112	0.433643	0.197	0.032	8.85e-108	infCAF
RRAGA	2.06e-53	0.431735	0.32	0.131	4.73e-49	infCAF
ARL6IP51	8.43e-43	0.431287	0.547	0.318	1.93e-38	infCAF
GLT8D2	5.17e-88	0.431286	0.216	0.048	1.18e-83	infCAF
ZFP36L11	7.21e-43	0.430043	0.602	0.349	1.65e-38	infCAF
HNMT1	9.28e-63	0.430039	0.301	0.104	2.13e-58	infCAF
B4GALT1	1.32e-63	0.42975	0.192	0.049	3.03e-59	infCAF
EBF1	1.26e-123	0.429195	0.16	0.018	2.89e-119	infCAF
VKORC1	7.75e-41	0.426186	0.733	0.472	1.78e-36	infCAF
NDUFB101	1.29e-48	0.425018	0.617	0.357	2.96e-44	infCAF
ZBTB20	9.68e-91	0.424276	0.227	0.049	2.22e-86	infCAF
SQSTM11	1.23e-40	0.422975	0.412	0.215	2.83e-36	infCAF
ANTXR1	1.95e-51	0.422811	0.283	0.11	4.47e-47	infCAF
AKR1C1	4.35e-186	0.422074	0.116	0.003	9.98e-182	infCAF
BOC	1.19e-161	0.420176	0.161	0.013	2.74e-157	infCAF
GUCY1A1	1.95e-161	0.420157	0.114	0.004	4.47e-157	infCAF
MAP1LC3A	3.54e-50	0.419333	0.349	0.155	8.11e-46	infCAF
ANKRD28	8.19e-59	0.418292	0.287	0.101	1.88e-54	infCAF
INHBA	4.37e-38	0.415966	0.167	0.056	1e-33	infCAF
MT-ND51	6.97e-38	0.413655	0.836	0.617	1.6e-33	infCAF
NRP1	3.19e-93	0.413452	0.16	0.024	7.32e-89	infCAF
NPC21	1.02e-55	0.412154	0.775	0.494	2.33e-51	infCAF
TP53I3	6.7e-83	0.410869	0.215	0.049	1.54e-78	infCAF
SVIL	2.47e-78	0.410411	0.175	0.035	5.66e-74	infCAF
SPHK1	5.14e-69	0.409195	0.184	0.042	1.18e-64	infCAF
REEP3	8.01e-54	0.408394	0.29	0.111	1.84e-49	infCAF
FIS1	6.13e-53	0.408089	0.545	0.29	1.4e-48	infCAF
FERMT2	5.71e-56	0.408056	0.291	0.11	1.31e-51	infCAF
IFI27L2	9.16e-53	0.406216	0.582	0.314	2.1e-48	infCAF
RPS61	3.4e-76	0.405182	0.992	0.945	7.8e-72	infCAF
CD99	2.42e-32	0.404978	0.913	0.702	5.54e-28	infCAF
LTBP4	4.35e-32	0.402599	0.245	0.111	9.96e-28	infCAF
ARL2	1.65e-41	0.40111	0.457	0.249	3.79e-37	infCAF
A4GALT	1.33e-214	0.399524	0.146	0.005	3.05e-210	infCAF
PRDX5	1.93e-39	0.398607	0.722	0.475	4.43e-35	infCAF
LMNA	1.36e-25	0.395466	0.759	0.546	3.11e-21	infCAF
TPT11	1.5e-51	0.390872	0.973	0.892	3.43e-47	infCAF
CTSL1	3.61e-45	0.390793	0.53	0.293	8.27e-41	infCAF
NDUFC21	4.4e-41	0.38906	0.698	0.44	1.01e-36	infCAF
LAMP2	3.26e-44	0.387815	0.362	0.173	7.47e-40	infCAF
ITGA1	4.23e-119	0.387742	0.105	0.007	9.7e-115	infCAF
CHRDL1	3.97e-201	0.387711	0.143	0.006	9.1e-197	infCAF
DLC1	1.34e-163	0.387535	0.129	0.007	3.08e-159	infCAF
TMEM165	1.79e-42	0.387288	0.294	0.128	4.1e-38	infCAF
MCUB	1.72e-67	0.387172	0.311	0.106	3.93e-63	infCAF
ITGAV	4.09e-61	0.385932	0.236	0.072	9.38e-57	infCAF
NOV	7.78e-37	0.383901	0.116	0.031	1.78e-32	infCAF
AHR	3.28e-85	0.382324	0.185	0.036	7.52e-81	infCAF
HEBP1	1.22e-61	0.381539	0.288	0.1	2.79e-57	infCAF
2024-09-11	1.58e-34	0.379803	0.383	0.21	3.63e-30	infCAF
MRC2	7.72e-56	0.377845	0.284	0.102	1.77e-51	infCAF
ITGB1BP1	2.87e-45	0.377695	0.397	0.196	6.58e-41	infCAF
KTN1	3.07e-39	0.377302	0.561	0.333	7.03e-35	infCAF
AXL	4.11e-150	0.377268	0.131	0.008	9.43e-146	infCAF
STOM1	2.25e-74	0.376548	0.208	0.049	5.15e-70	infCAF
TAF7	1.54e-99	0.376272	0.261	0.057	3.53e-95	infCAF
OSR2	3.56e-171	0.376215	0.166	0.012	8.17e-167	infCAF
SMIM3	9.55e-72	0.375604	0.183	0.041	2.19e-67	infCAF
MDK1	3.89e-20	0.374946	0.703	0.509	8.92e-16	infCAF
TRAM1	4.17e-37	0.374931	0.342	0.172	9.56e-33	infCAF
MRPL51	4.67e-43	0.374353	0.635	0.388	1.07e-38	infCAF
RRAS	2.29e-108	0.374156	0.173	0.025	5.25e-104	infCAF
GPRC5A	9.17e-195	0.373654	0.123	0.004	2.1e-190	infCAF
SEMA3C	3.16e-139	0.372721	0.15	0.013	7.25e-135	infCAF
AKR1C3	2.33e-127	0.372007	0.161	0.017	5.34e-123	infCAF
SPCS1	4.14e-38	0.37143	0.7	0.451	9.48e-34	infCAF
DAB21	4.56e-45	0.370887	0.314	0.135	1.04e-40	infCAF
CAV2	1.47e-59	0.369381	0.173	0.043	3.38e-55	infCAF
ARL2BP	3.49e-50	0.369339	0.239	0.084	8e-46	infCAF
TMEM204	5.3e-118	0.369005	0.174	0.023	1.21e-113	infCAF
TMBIM41	1.55e-38	0.368853	0.597	0.363	3.55e-34	infCAF
SERF2	1.64e-58	0.366708	0.996	0.972	3.77e-54	infCAF
MT-ND31	3.29e-44	0.364896	0.982	0.881	7.55e-40	infCAF
CALHM2	3.47e-79	0.364542	0.186	0.039	7.94e-75	infCAF
RAB7A1	2.99e-35	0.364252	0.391	0.211	6.86e-31	infCAF
MMP11	2.86e-69	0.363531	0.103	0.014	6.56e-65	infCAF
BMP1	2.2e-51	0.362168	0.206	0.064	5.04e-47	infCAF
TXNIP1	7.83e-56	0.361116	0.36	0.139	1.79e-51	infCAF
MVP	3.59e-105	0.360671	0.189	0.03	8.23e-101	infCAF
TPBG	1.27e-55	0.360373	0.193	0.055	2.91e-51	infCAF
CD276	2.42e-45	0.35896	0.183	0.057	5.56e-41	infCAF
CISD1	1.91e-32	0.358307	0.458	0.273	4.39e-28	infCAF
FXYD1	7.28e-20	0.358061	0.281	0.164	1.67e-15	infCAF
SRPX	9.63e-27	0.356556	0.295	0.157	2.21e-22	infCAF
PGF	4.93e-11	0.356463	0.183	0.111	1.13e-06	infCAF
HSPB2	1.71e-62	0.35645	0.192	0.05	3.92e-58	infCAF
MYL6	8.11e-29	0.356268	0.977	0.884	1.86e-24	infCAF
PHB2	3.86e-35	0.355675	0.329	0.163	8.85e-31	infCAF
PXDN	8.18e-76	0.355599	0.146	0.026	1.88e-71	infCAF
AP2M1	1.85e-35	0.354254	0.6	0.377	4.25e-31	infCAF
IL1R1	1.74e-62	0.353842	0.177	0.043	3.99e-58	infCAF
C12orf75	1.14e-29	0.353764	0.256	0.122	2.61e-25	infCAF
LINC01133	1.78e-216	0.352452	0.111	0.001	4.08e-212	infCAF
ARL1	1.08e-36	0.349796	0.375	0.197	2.48e-32	infCAF
LGALS1	1.66e-19	0.348952	0.995	0.984	3.8e-15	infCAF
MT-ATP61	3.17e-42	0.348712	0.993	0.914	7.27e-38	infCAF
CALU	1.07e-33	0.348435	0.502	0.299	2.46e-29	infCAF
GABARAPL2	1.48e-33	0.347623	0.671	0.436	3.39e-29	infCAF
MSC	5.11e-114	0.346866	0.114	0.009	1.17e-109	infCAF
FAM114A1	5.89e-40	0.344749	0.304	0.139	1.35e-35	infCAF
EIF1B	6.47e-34	0.343001	0.374	0.197	1.48e-29	infCAF
NFE2L2	2.09e-35	0.342745	0.291	0.136	4.8e-31	infCAF
LAMTOR11	6.05e-37	0.341868	0.489	0.283	1.39e-32	infCAF
MLF2	2e-40	0.341163	0.33	0.155	4.59e-36	infCAF
EHD2	2.05e-65	0.340777	0.145	0.029	4.71e-61	infCAF
CD441	2.81e-42	0.340114	0.343	0.15	6.44e-38	infCAF
LAMA4	1.08e-24	0.33964	0.359	0.21	2.48e-20	infCAF
GUCY1B1	2.32e-106	0.338702	0.115	0.01	5.31e-102	infCAF
CTSF	5.06e-31	0.338608	0.238	0.108	1.16e-26	infCAF
SMOC2	2.65e-81	0.337241	0.144	0.023	6.07e-77	infCAF
LSM6	2.61e-42	0.336484	0.383	0.188	5.98e-38	infCAF
CNIH1	2.22e-28	0.336381	0.389	0.227	5.09e-24	infCAF
BRI31	1.9e-33	0.336325	0.428	0.241	4.36e-29	infCAF
LGR4	2.9e-141	0.334966	0.138	0.01	6.64e-137	infCAF
RBPMS	1.06e-130	0.334375	0.117	0.008	2.43e-126	infCAF
AKR1C2	7.12e-193	0.33414	0.126	0.004	1.63e-188	infCAF
POR	6.1e-55	0.33408	0.183	0.05	1.4e-50	infCAF
ABCC9	5.27e-129	0.332269	0.104	0.006	1.21e-124	infCAF
THBS3	1.83e-88	0.331359	0.161	0.026	4.19e-84	infCAF
COL5A11	7.65e-23	0.331179	0.579	0.398	1.75e-18	infCAF
COLEC12	1.12e-46	0.330535	0.138	0.034	2.57e-42	infCAF
IKBIP	7.45e-35	0.330054	0.316	0.155	1.71e-30	infCAF
UBXN4	1.05e-35	0.329173	0.538	0.325	2.41e-31	infCAF
CPQ	7.67e-32	0.327638	0.302	0.152	1.76e-27	infCAF
ZNF423	8.07e-163	0.32752	0.129	0.007	1.85e-158	infCAF
P4HA3	3.4e-107	0.327189	0.131	0.014	7.79e-103	infCAF
ANK2	7.84e-168	0.326431	0.119	0.005	1.8e-163	infCAF
SCCPDH	2.66e-57	0.325265	0.174	0.045	6.09e-53	infCAF
NTAN1	2.68e-53	0.324817	0.201	0.059	6.14e-49	infCAF
ERGIC2	7.87e-41	0.324319	0.277	0.118	1.8e-36	infCAF
JAK1	2.51e-38	0.323899	0.307	0.14	5.75e-34	infCAF
WNT2	4.55e-221	0.321992	0.11	0.001	1.04e-216	infCAF
VMP1	7.59e-40	0.321506	0.461	0.246	1.74e-35	infCAF
UBE2L61	1.62e-59	0.321122	0.27	0.089	3.71e-55	infCAF
MTDH	1.48e-28	0.320766	0.631	0.407	3.39e-24	infCAF
PROS1	6.72e-67	0.320642	0.123	0.021	1.54e-62	infCAF
PLEKHA4	1.77e-137	0.320284	0.112	0.006	4.06e-133	infCAF
DAD1	2.3e-26	0.320167	0.786	0.561	5.28e-22	infCAF
SUMO2	4.17e-25	0.318904	0.836	0.59	9.57e-21	infCAF
PLA2G161	2.07e-74	0.318635	0.175	0.035	4.75e-70	infCAF
RSU1	1.47e-30	0.31805	0.339	0.182	3.37e-26	infCAF
RNF24	4.4e-61	0.317428	0.149	0.032	1.01e-56	infCAF
H3F3B1	9.13e-47	0.316141	0.956	0.799	2.09e-42	infCAF
SPTSSA	1.31e-29	0.315951	0.42	0.247	3e-25	infCAF
SPATS2L	3.28e-32	0.315669	0.583	0.359	7.51e-28	infCAF
ITGB5	9.22e-49	0.315457	0.212	0.069	2.11e-44	infCAF
BDH2	2.07e-53	0.315442	0.19	0.054	4.74e-49	infCAF
CETN2	1.04e-35	0.314983	0.364	0.188	2.37e-31	infCAF
HEXA1	1.26e-42	0.314635	0.31	0.136	2.89e-38	infCAF
RND3	7.08e-35	0.313633	0.231	0.097	1.62e-30	infCAF
NGF	7.27e-22	0.313515	0.126	0.049	1.67e-17	infCAF
METTL9	3.35e-41	0.313086	0.27	0.112	7.68e-37	infCAF
WWTR1	2.38e-47	0.312939	0.158	0.043	5.45e-43	infCAF
VAMP51	8.73e-37	0.312646	0.434	0.234	2e-32	infCAF
SELENOH1	2.47e-37	0.312113	0.594	0.359	5.65e-33	infCAF
TGFBR21	1.16e-69	0.311472	0.158	0.031	2.66e-65	infCAF
PQLC3	4.21e-39	0.309274	0.258	0.107	9.66e-35	infCAF
MPZL1	4.17e-41	0.307527	0.258	0.105	9.55e-37	infCAF
MORF4L1	1.36e-27	0.307331	0.784	0.536	3.11e-23	infCAF
MXRA7	6.47e-120	0.307164	0.133	0.012	1.48e-115	infCAF
NENF	2.16e-28	0.306607	0.786	0.521	4.95e-24	infCAF
NGFR	8.37e-155	0.306606	0.102	0.003	1.92e-150	infCAF
CLIC11	1.16e-22	0.306383	0.805	0.594	2.67e-18	infCAF
SPCS2	1.08e-26	0.306106	0.705	0.477	2.47e-22	infCAF
MT-ND41	3.81e-34	0.30605	0.998	0.949	8.72e-30	infCAF
TMED2	1.66e-29	0.306041	0.458	0.278	3.79e-25	infCAF
UGDH	4.78e-38	0.304688	0.195	0.071	1.1e-33	infCAF
ZFYVE21	1.21e-29	0.304117	0.248	0.116	2.77e-25	infCAF
TPI11	3.91e-19	0.303437	0.815	0.615	8.97e-15	infCAF
EPHX1	6.01e-21	0.303225	0.243	0.131	1.38e-16	infCAF
HSD11B1	8.48e-205	0.30305	0.102	0.001	1.94e-200	infCAF
OLFML3	4.7e-16	0.302989	0.446	0.308	1.08e-11	infCAF
RPS15A1	5.22e-49	0.302741	0.992	0.943	1.2e-44	infCAF
LAMB1	1.52e-32	0.302354	0.167	0.06	3.47e-28	infCAF
CEBPB1	6.23e-35	0.30133	0.265	0.115	1.43e-30	infCAF
UAP1	4.45e-31	0.30096	0.226	0.1	1.02e-26	infCAF
FLYWCH2	3.04e-36	0.300922	0.299	0.139	6.97e-32	infCAF
COMT1	1.02e-24	0.299831	0.329	0.185	2.34e-20	infCAF
PRRX2	1.21e-34	0.299351	0.222	0.093	2.78e-30	infCAF
COL12A1	2.32e-25	0.299297	0.426	0.258	5.32e-21	infCAF
SERINC1	5.29e-43	0.298706	0.229	0.085	1.21e-38	infCAF
TMEM179B1	8.14e-34	0.298482	0.342	0.174	1.87e-29	infCAF
CPXM1	1.87e-60	0.298121	0.155	0.035	4.28e-56	infCAF
RCN31	1.88e-29	0.297738	0.637	0.402	4.31e-25	infCAF
SHISA4	3.76e-71	0.297512	0.148	0.028	8.62e-67	infCAF
OPTN	1.08e-40	0.297099	0.186	0.063	2.48e-36	infCAF
GINM1	6.52e-32	0.296973	0.236	0.105	1.49e-27	infCAF
PRICKLE1	3.1e-118	0.296713	0.127	0.011	7.1e-114	infCAF
GNG12	1.8e-55	0.296302	0.18	0.048	4.13e-51	infCAF
C1orf21	8.46e-45	0.295593	0.186	0.059	1.94e-40	infCAF
SMIM301	7.55e-39	0.295484	0.335	0.159	1.73e-34	infCAF
PEA15	3.26e-48	0.295451	0.253	0.092	7.47e-44	infCAF
GPX41	3.45e-24	0.294697	0.762	0.537	7.9e-20	infCAF
TAGLN2	4.95e-22	0.294568	0.712	0.499	1.13e-17	infCAF
F2R	7.98e-91	0.294147	0.108	0.011	1.83e-86	infCAF
UBE2I	9.55e-33	0.293988	0.438	0.249	2.19e-28	infCAF
RPL3	2.77e-36	0.293988	0.987	0.942	6.36e-32	infCAF
XG	5.83e-232	0.293678	0.112	0.001	1.34e-227	infCAF
OMD	6.35e-23	0.291871	0.196	0.093	1.46e-18	infCAF
FAM20C	7.28e-28	0.291528	0.185	0.076	1.67e-23	infCAF
ILK	1.04e-27	0.290323	0.316	0.17	2.39e-23	infCAF
MMP24OS	6.06e-37	0.290247	0.301	0.14	1.39e-32	infCAF
CRLF1	6.1e-123	0.289938	0.108	0.007	1.4e-118	infCAF
G0S21	1.04e-53	0.289453	0.166	0.042	2.37e-49	infCAF
MTUS1	8.49e-59	0.288822	0.108	0.017	1.95e-54	infCAF
SLIT2	1.6e-43	0.28859	0.135	0.035	3.67e-39	infCAF
GLT8D1	1.72e-39	0.288191	0.291	0.13	3.95e-35	infCAF
SCG5	5.41e-160	0.288016	0.114	0.005	1.24e-155	infCAF
TMEM119	9.78e-31	0.287092	0.37	0.2	2.24e-26	infCAF
SOD21	1.79e-36	0.287055	0.224	0.087	4.09e-32	infCAF
NUCB2	1.22e-28	0.286898	0.6	0.376	2.8e-24	infCAF
PDLIM1	3.6e-28	0.286162	0.353	0.198	8.25e-24	infCAF
SPPL2A	3.02e-46	0.285435	0.227	0.08	6.92e-42	infCAF
DCTN6	9.05e-26	0.285101	0.279	0.147	2.07e-21	infCAF
EEF1A1	1.01e-37	0.282983	0.999	0.966	2.32e-33	infCAF
AKAP13	2.97e-44	0.281713	0.236	0.086	6.82e-40	infCAF
TMEM258	9.81e-24	0.28126	0.854	0.635	2.25e-19	infCAF
PIM1	5.77e-66	0.280949	0.155	0.031	1.32e-61	infCAF
TNS1	1.39e-63	0.280801	0.12	0.02	3.19e-59	infCAF
SRPX2	6.63e-87	0.280589	0.141	0.021	1.52e-82	infCAF
RAC11	3.58e-23	0.279718	0.84	0.582	8.2e-19	infCAF
TCF7L2	2.48e-63	0.279214	0.134	0.026	5.68e-59	infCAF
TMEM167A	1.07e-29	0.278911	0.555	0.35	2.46e-25	infCAF
PTGIS	3.24e-82	0.278865	0.114	0.014	7.42e-78	infCAF
RTN4	4.2e-26	0.278544	0.649	0.433	9.63e-22	infCAF
GFPT2	1.56e-89	0.278176	0.131	0.017	3.58e-85	infCAF
MT-ND21	1.61e-28	0.277771	0.982	0.867	3.68e-24	infCAF
BST1	9.42e-105	0.277326	0.119	0.011	2.16e-100	infCAF
PKIG	2.16e-18	0.277314	0.247	0.14	4.94e-14	infCAF
ENC1	4.97e-25	0.277199	0.135	0.05	1.14e-20	infCAF
NFIC	7.94e-24	0.276947	0.316	0.179	1.82e-19	infCAF
DMAC1	1.79e-36	0.276695	0.363	0.182	4.09e-32	infCAF
PKDCC	3.26e-71	0.276623	0.137	0.023	7.46e-67	infCAF
ANXA11	1.58e-30	0.276584	0.249	0.114	3.63e-26	infCAF
SERINC3	1.8e-33	0.276491	0.206	0.082	4.12e-29	infCAF
NTM	1.31e-124	0.27639	0.103	0.006	2.99e-120	infCAF
LPP	1.61e-27	0.274496	0.177	0.072	3.7e-23	infCAF
SHISA5	5.45e-31	0.272356	0.253	0.117	1.25e-26	infCAF
PCDH18	4.4e-35	0.271881	0.14	0.044	1.01e-30	infCAF
MANBAL	1.57e-27	0.271456	0.235	0.111	3.6e-23	infCAF
HEG1	1.1e-67	0.270911	0.119	0.019	2.52e-63	infCAF
LRP10	1.71e-36	0.2704	0.157	0.051	3.91e-32	infCAF
ARF4	1.74e-20	0.270271	0.792	0.573	3.98e-16	infCAF
PPP1R12A	1.45e-19	0.270164	0.191	0.094	3.33e-15	infCAF
COPS7A	1.45e-49	0.269858	0.173	0.049	3.33e-45	infCAF
HIGD1A	1.54e-21	0.269855	0.306	0.178	3.53e-17	infCAF
TMEM109	9.98e-23	0.269393	0.274	0.15	2.29e-18	infCAF
SMARCA2	5.57e-46	0.268605	0.166	0.047	1.28e-41	infCAF
SCP2	6.07e-28	0.268488	0.466	0.284	1.39e-23	infCAF
SORBS3	1.57e-34	0.268325	0.184	0.068	3.59e-30	infCAF
HSD17B111	2.89e-26	0.268101	0.296	0.156	6.62e-22	infCAF
GABARAP1	1.29e-25	0.268085	0.416	0.251	2.96e-21	infCAF
YIF1A	1.99e-25	0.267067	0.487	0.31	4.57e-21	infCAF
POLD41	2.31e-48	0.266283	0.192	0.058	5.29e-44	infCAF
ZFAND6	3.65e-26	0.266044	0.304	0.162	8.37e-22	infCAF
PHLDB1	1.07e-40	0.265397	0.201	0.07	2.45e-36	infCAF
FTH11	5.23e-45	0.265298	0.998	0.969	1.2e-40	infCAF
AK1	6.68e-40	0.2652	0.204	0.074	1.53e-35	infCAF
C1QTNF6	1.33e-57	0.264802	0.128	0.025	3.05e-53	infCAF
MAN1A1	1.05e-75	0.264407	0.126	0.019	2.42e-71	infCAF
RHEB	4.69e-29	0.262922	0.555	0.348	1.08e-24	infCAF
ZFP361	2.85e-20	0.26284	0.474	0.296	6.54e-16	infCAF
NEDD8	5.29e-24	0.262459	0.791	0.566	1.21e-19	infCAF
CCDC28B	8.5e-33	0.261774	0.183	0.069	1.95e-28	infCAF
DPYSL3	4.59e-31	0.26177	0.192	0.077	1.05e-26	infCAF
NINJ2	7.57e-79	0.261432	0.138	0.021	1.74e-74	infCAF
BICC1	1.44e-56	0.261155	0.161	0.039	3.31e-52	infCAF
CDKN1C	3.91e-38	0.260978	0.167	0.054	8.96e-34	infCAF
RPL12	4.26e-28	0.260152	0.992	0.958	9.75e-24	infCAF
TM2D3	7.71e-24	0.259516	0.22	0.107	1.77e-19	infCAF
GLMP	1.34e-36	0.259109	0.202	0.076	3.07e-32	infCAF
DBN1	4.29e-22	0.258596	0.184	0.086	9.83e-18	infCAF
OAZ2	1.63e-12	0.258188	0.368	0.259	3.74e-08	infCAF
BRK1	6.14e-25	0.257822	0.713	0.479	1.41e-20	infCAF
MGMT	5.98e-34	0.257738	0.318	0.154	1.37e-29	infCAF
CMTM61	8.93e-34	0.257489	0.22	0.089	2.05e-29	infCAF
MGLL	3.64e-24	0.256323	0.112	0.038	8.34e-20	infCAF
PGRMC1	1.97e-25	0.25606	0.294	0.157	4.52e-21	infCAF
CDC26	7.65e-26	0.255834	0.317	0.174	1.75e-21	infCAF
AGTRAP	7.24e-27	0.255551	0.239	0.114	1.66e-22	infCAF
YWHAH1	2.09e-27	0.255134	0.415	0.238	4.79e-23	infCAF
EMC2	1.28e-26	0.25307	0.304	0.162	2.94e-22	infCAF
PLPP3	8.41e-84	0.252293	0.122	0.016	1.93e-79	infCAF
MYOF	6.89e-74	0.252002	0.125	0.019	1.58e-69	infCAF
EMC4	4.09e-28	0.251904	0.464	0.282	9.38e-24	infCAF
AC245297.3	7.11e-45	0.251429	0.207	0.069	1.63e-40	infCAF
NME3	1.03e-32	0.25111	0.377	0.196	2.37e-28	infCAF
B2M1	4.77e-48	0.251084	0.993	0.958	1.09e-43	infCAF
CNPY4	8.68e-38	0.250505	0.18	0.063	1.99e-33	infCAF
TMED10	1.95e-23	0.250131	0.536	0.355	4.46e-19	infCAF
CXXC5	1.62e-19	0.250031	0.168	0.08	3.7e-15	infCAF
